# Supplementary material for: Aberrantly low STAT3 and STAT5 responses are associated with poor outcome and an inflammatory gene expression signature in pediatric acute myeloid leukemia
Source: Clin Transl Oncol. 2021 May 4;23(10):2141–54. doi: 10.1007/s12094-021-02621-w (PMC8390401; doi:10.1007/s12094-021-02621-w)
Supplement: Supplementary file 2 — Supplementary file2 (XLS 256 KB) [file 12094_2021_2621_MOESM2_ESM.xls]

## Sheet: S4
Supplemental Table S4. Differentially expressed genes between cases with G-CSF-induced pY-STAT3 DMFI <= 1.5 (STAT3 Low) v. DMFI > 1.5 (STAT3 High)
UniqueID	Symbol	Name	EntrezID	Accession	UGCluster	P_Value	FDR	log2FC(STAT3_Low/STAT3_High)
ENSG00000164946	FREM1	FRAS1 related extracellular matrix 1	158326	NM_001177704	Hs.50850	< 1e-4	< 1e-4	9.4837
ENSG00000118733	OLFM3	olfactomedin 3	118427	NM_001288821	Hs.484475	< 1e-4	0.0006	9.3603
ENSG00000080709	KCNN2	potassium calcium-activated channel subfamily N member 2	3781	NM_001278204	Hs.98280	< 1e-4	< 1e-4	9.1351
ENSG00000187772	LIN28B	lin-28 homolog B	389421	NM_001004317	Hs.23616	< 1e-4	< 1e-4	8.778
ENSG00000149948	HMGA2	high mobility group AT-hook 2	8091	NM_001015886	Hs.505924	< 1e-4	< 1e-4	8.5692
ENSG00000108342	CSF3	colony stimulating factor 3	1440	NM_000759	Hs.2233	< 1e-4	< 1e-4	8.3887
ENSG00000172987	HPSE2	heparanase 2 (inactive)	60495	NM_001166244	Hs.500750	0.0004	0.0301	7.8146
ENSG00000137672	TRPC6	transient receptor potential cation channel subfamily C member 6	7225	NM_004621	Hs.159003	0.0001	0.0156	7.4776
ENSG00000196482	ESRRG	estrogen related receptor gamma	2104	NM_001134285	Hs.444225	< 1e-4	0.0002	7.4727
ENSG00000154099	DNAAF1	dynein axonemal assembly factor 1	123872	NM_001318756	Hs.310164	< 1e-4	< 1e-4	7.4279
ENSG00000115009	CCL20	C-C motif chemokine ligand 20	6364	NM_001130046	Hs.75498	< 1e-4	< 1e-4	6.9573
ENSG00000182752	PAPPA	pappalysin 1	5069	NM_002581	Hs.643599	< 1e-4	0.0007	6.7525
ENSG00000162687	KCNT2	potassium sodium-activated channel subfamily T member 2	343450	NM_001287819	Hs.657046	< 1e-4	0.0046	6.7296
ENSG00000180828	BHLHE22	basic helix-loop-helix family member e22	27319	NM_152414	Hs.388788	< 1e-4	0.0008	6.6619
ENSG00000147255	IGSF1	immunoglobulin superfamily member 1	3547	NM_001170961	Hs.22111	0.0005	0.0386	6.6019
ENSG00000148671	ADIRF	adipogenesis regulatory factor	10974	NM_006829	Hs.642660	< 1e-4	< 1e-4	6.5744
ENSG00000205502	C2CD4B	C2 calcium dependent domain containing 4B	388125	NM_001007595	Hs.144372	< 1e-4	0.0025	6.5012
ENSG00000133863	TEX15	testis expressed 15, meiosis and synapsis associated	56154	NM_001350162	Hs.458316	< 1e-4	0.0032	6.4781
ENSG00000172179	PRL	prolactin	5617	NM_000948	Hs.1905	< 1e-4	< 1e-4	6.4648
ENSG00000203963	C1orf141	chromosome 1 open reading frame 141	400757	NM_001013674	Hs.666621	0.0001	0.0138	6.4212
ENSG00000205021						< 1e-4	< 1e-4	6.3851
ENSG00000129277						< 1e-4	< 1e-4	6.2341
ENSG00000078053	AMPH	amphiphysin	273	NM_001635	Hs.592182	< 1e-4	0.0017	6.2041
ENSG00000106341	PPP1R17	protein phosphatase 1 regulatory subunit 17	10842	NM_001145123	Hs.227011	< 1e-4	< 1e-4	6.1809
ENSG00000041515	MYO16	myosin XVI	23026	NM_001198950	Hs.656587	< 1e-4	< 1e-4	6.0279
ENSG00000183631	PRR32	proline rich 32	100130613	NM_001122716	Hs.130370	0.0005	0.0382	5.9396
ENSG00000006075						< 1e-4	< 1e-4	5.9047
ENSG00000075223	SEMA3C	semaphorin 3C	10512	NM_001350120	Hs.269109	< 1e-4	0.0018	5.8603
ENSG00000188175	HEPACAM2	HEPACAM family member 2	253012	NM_001039372	Hs.443169	< 1e-4	0.0018	5.7441
ENSG00000180537	RNF182	ring finger protein 182	221687	NM_001165032	Hs.111164	< 1e-4	0.0028	5.6781
ENSG00000256515						< 1e-4	< 1e-4	5.6773
ENSG00000111961	SASH1	SAM and SH3 domain containing 1	23328	NM_001346505	Hs.193133	< 1e-4	0.0016	5.3169
ENSG00000079156	OSBPL6	oxysterol binding protein like 6	114880	NM_001201480	Hs.318775	< 1e-4	0.0012	5.3013
ENSG00000011201	ANOS1	anosmin 1	3730	NM_000216	Hs.521869	< 1e-4	0.0014	5.2994
ENSG00000110944	IL23A	interleukin 23 subunit alpha	51561	NM_016584	Hs.98309	< 1e-4	< 1e-4	5.2571
ENSG00000236333	TRHDE-AS1	TRHDE antisense RNA 1	283392	NM_001025457	Hs.363603	< 1e-4	< 1e-4	5.2374
ENSG00000164400	CSF2	colony stimulating factor 2	1437	NM_000758	Hs.1349	< 1e-4	< 1e-4	5.2173
ENSG00000152952	PLOD2	procollagen-lysine,2-oxoglutarate 5-dioxygenase 2	5352	NM_000935	Hs.477866	< 1e-4	0.0107	5.1493
ENSG00000067798	NAV3	neuron navigator 3	89795	NM_001024383	Hs.655301	< 1e-4	< 1e-4	5.0239
ENSG00000151322	NPAS3	neuronal PAS domain protein 3	64067	NM_001164749	Hs.657892	0.0001	0.015	4.9789
ENSG00000184838	PRR16	proline rich 16	51334	NM_001300783	Hs.157461	< 1e-4	0.0031	4.9655
ENSG00000117069	ST6GALNAC5	ST6 N-acetylgalactosaminide alpha-2,6-sialyltransferase 5	81849	NM_001320273	Hs.149201	< 1e-4	0.0031	4.9639
ENSG00000182676	PPP1R27	protein phosphatase 1 regulatory subunit 27	116729	NM_001007533	Hs.454720	< 1e-4	0.0001	4.9516
ENSG00000149557	FEZ1	fasciculation and elongation protein zeta 1	9638	NM_005103	Hs.224008	< 1e-4	< 1e-4	4.9367
ENSG00000105825	TFPI2	tissue factor pathway inhibitor 2	7980	NM_001271003	Hs.438231	< 1e-4	0.0008	4.9266
ENSG00000136244	IL6	interleukin 6	3569	NM_000600	Hs.654458	< 1e-4	< 1e-4	4.8538
ENSG00000135750	KCNK1	potassium two pore domain channel subfamily K member 1	3775	NM_002245	Hs.208544	< 1e-4	< 1e-4	4.8192
ENSG00000255824						< 1e-4	< 1e-4	4.807
ENSG00000107984	DKK1	dickkopf WNT signaling pathway inhibitor 1	22943	NM_012242	Hs.40499	0.0002	0.0222	4.7557
ENSG00000170955	CAVIN3	caveolae associated protein 3	112464	NM_145040	Hs.434044	< 1e-4	0.0032	4.688
ENSG00000120149	MSX2	msh homeobox 2	4488	NM_001363626	Hs.89404	0.0002	0.0183	4.6742
ENSG00000198744						< 1e-4	< 1e-4	4.6633
ENSG00000144481	TRPM8	transient receptor potential cation channel subfamily M member 8	79054	NM_024080	Hs.366053	< 1e-4	0.0035	4.6356
ENSG00000148344	PTGES	prostaglandin E synthase	9536	NM_004878	Hs.146688	< 1e-4	< 1e-4	4.6081
ENSG00000163132	MSX1	msh homeobox 1	4487	NM_002448	Hs.424414	< 1e-4	< 1e-4	4.5025
ENSG00000143776	CDC42BPA	CDC42 binding protein kinase alpha	8476	NM_001366010	Hs.35433	< 1e-4	0.0055	4.422
ENSG00000236824	BCYRN1	brain cytoplasmic RNA 1	618	NR_001568		< 1e-4	< 1e-4	4.3908
ENSG00000182732	RGS6	regulator of G protein signaling 6	9628	NM_001204416	Hs.509872	< 1e-4	0.0131	4.3501
ENSG00000165495	PKNOX2	PBX/knotted 1 homeobox 2	63876	NM_022062	Hs.278564	< 1e-4	< 1e-4	4.3493
ENSG00000171724	VAT1L	vesicle amine transport 1 like	57687	NM_020927	Hs.461405	< 1e-4	0.0003	4.3466
ENSG00000205856	C22orf42	chromosome 22 open reading frame 42	150297	NM_001010859	Hs.426551	< 1e-4	0.0086	4.3262
ENSG00000151303						< 1e-4	< 1e-4	4.3121
ENSG00000229664						0.0006	0.0416	4.2993
ENSG00000228013	IL6R-AS1	IL6R antisense RNA 1	101928101	NR_147855	Hs.617089	< 1e-4	< 1e-4	4.2896
ENSG00000112541	PDE10A	phosphodiesterase 10A	10846	NM_001130690	Hs.348762	0.0001	0.0165	4.2836
ENSG00000258667	LOC105370526	uncharacterized LOC105370526	105370526	NR_144368	Hs.661638	< 1e-4	0.0001	4.2827
ENSG00000076716	GPC4	glypican 4	2239	NM_001448	Hs.58367	< 1e-4	0.0019	4.2372
ENSG00000114948	ADAM23	ADAM metallopeptidase domain 23	8745	NM_003812	Hs.370287	< 1e-4	0.0047	4.2231
ENSG00000198883	PNMA5	PNMA family member 5	114824	NM_001103150	Hs.573567	< 1e-4	0.0004	4.196
ENSG00000113302	IL12B	interleukin 12B	3593	NM_002187	Hs.674	< 1e-4	0.0044	4.1754
ENSG00000081479	LRP2	LDL receptor related protein 2	4036	NM_004525	Hs.657729	< 1e-4	0.0117	4.1633
ENSG00000211519						< 1e-4	0.0004	4.1196
ENSG00000137558	PI15	peptidase inhibitor 15	51050	NM_001324403	Hs.98558	< 1e-4	0.0006	4.1171
ENSG00000241956	LOC102546299	uncharacterized LOC102546299	102546299	NR_105065	Hs.437730	0.0004	0.0305	4.1163
ENSG00000198088	NUP62CL	nucleoporin 62 C-terminal like	54830	NM_017681	Hs.163629	0.0008	0.0496	4.1061
ENSG00000226403						< 1e-4	< 1e-4	4.0956
ENSG00000072657	TRHDE	thyrotropin releasing hormone degrading enzyme	29953	NM_013381	Hs.199814	< 1e-4	0.0008	4.0826
ENSG00000232426						0.0003	0.0293	4.0767
ENSG00000197262						< 1e-4	0.0031	4.0597
ENSG00000130528	HRC	histidine rich calcium binding protein	3270	NM_002152	Hs.436885	< 1e-4	0.0008	4.0442
ENSG00000115616	SLC9A2	solute carrier family 9 member A2	6549	NM_003048	Hs.250083	0.0004	0.0347	3.9726
ENSG00000163092	XIRP2	xin actin binding repeat containing 2	129446	NM_001079810	Hs.73680	0.0005	0.0382	3.971
ENSG00000227591	HSD11B1-AS1	HSD11B1 antisense RNA 1	101930114	NR_134509	Hs.663934	< 1e-4	< 1e-4	3.9508
ENSG00000166394	CYB5R2	cytochrome b5 reductase 2	51700	NM_001001336	Hs.414362	< 1e-4	0.0103	3.9129
ENSG00000254396						< 1e-4	0.0001	3.8218
ENSG00000135245	HILPDA	hypoxia inducible lipid droplet associated	29923	NM_001098786	Hs.706124	< 1e-4	< 1e-4	3.8202
ENSG00000234261						0.0007	0.0457	3.8167
ENSG00000073734	ABCB11	ATP binding cassette subfamily B member 11	8647	NM_003742	Hs.158316	0.0002	0.0185	3.8148
ENSG00000166920	C15orf48	chromosome 15 open reading frame 48	84419	NM_032413	Hs.112242	< 1e-4	0.0007	3.8006
ENSG00000205221	VIT	vitrin	5212	NM_001177969	Hs.137415	< 1e-4	0.0086	3.7727
ENSG00000175445	LPL	lipoprotein lipase	4023	NM_000237	Hs.180878	< 1e-4	0.0007	3.772
ENSG00000120156	TEK	TEK receptor tyrosine kinase	7010	NM_000459	Hs.89640	< 1e-4	0.0032	3.7576
ENSG00000167617	CDC42EP5	CDC42 effector protein 5	148170	NM_145057	Hs.415791	< 1e-4	0.0035	3.7553
ENSG00000123838	C4BPA	complement component 4 binding protein alpha	722	NM_000715	Hs.1012	0.0002	0.0235	3.7371
ENSG00000198535	C2CD4A	C2 calcium dependent domain containing 4A	145741	NM_207322	Hs.202656	< 1e-4	0.0012	3.7232
ENSG00000197632	SERPINB2	serpin family B member 2	5055	NM_001143818	Hs.594481	< 1e-4	< 1e-4	3.714
ENSG00000129596	CDO1	cysteine dioxygenase type 1	1036	NM_001323565	Hs.442378	< 1e-4	0.0004	3.7092
ENSG00000105697	HAMP	hepcidin antimicrobial peptide	57817	NM_021175	Hs.8821	< 1e-4	0.0101	3.6944
ENSG00000050628	PTGER3	prostaglandin E receptor 3	5733	NM_000957	Hs.445000	< 1e-4	0.0118	3.6725
ENSG00000259420	LOC105370906	uncharacterized LOC105370906	105370906	XR_001751806		0.0002	0.0192	3.6436
ENSG00000226051	ZNF503-AS1	ZNF503 antisense RNA 1	253264	NR_038223	Hs.662111	< 1e-4	0.0015	3.6416
ENSG00000163792	TCF23	transcription factor 23	150921	NM_175769	Hs.591583	0.0005	0.0382	3.6386
ENSG00000106714	CNTNAP3	contactin associated protein like 3	79937	NM_033655	Hs.128474	< 1e-4	0.0066	3.6278
ENSG00000228742						< 1e-4	0.0101	3.6214
ENSG00000139209	SLC38A4	solute carrier family 38 member 4	55089	NM_001143824	Hs.446077	0.0002	0.0184	3.6178
ENSG00000188580	NKAIN2	sodium/potassium transporting ATPase interacting 2	154215	NM_001040214	Hs.656604	< 1e-4	0.0092	3.5903
ENSG00000159167	STC1	stanniocalcin 1	6781	NM_003155	Hs.25590	0.0003	0.0279	3.5741
ENSG00000184349	EFNA5	ephrin A5	1946	NM_001962	Hs.288741	0.0002	0.0201	3.5157
ENSG00000007350	TKTL1	transketolase like 1	8277	NM_001145933	Hs.102866	< 1e-4	0.0031	3.4939
ENSG00000182272	B4GALNT4	beta-1,4-N-acetyl-galactosaminyltransferase 4	338707	NM_178537	Hs.148074	0.0002	0.0198	3.4777
ENSG00000103569	AQP9	aquaporin 9	366	NM_001320635	Hs.104624	< 1e-4	0.0001	3.4633
ENSG00000165949	IFI27	interferon alpha inducible protein 27	3429	NM_001130080	Hs.532634	< 1e-4	0.0041	3.4564
ENSG00000124466	LYPD3	LY6/PLAUR domain containing 3	27076	NM_014400	Hs.631594	< 1e-4	< 1e-4	3.4425
ENSG00000128802						< 1e-4	0.0054	3.4392
ENSG00000108244	KRT23	keratin 23	25984	NM_001282433	Hs.9029	0.0003	0.0273	3.4366
ENSG00000202515	VTRNA1-3	vault RNA 1-3	56662	NR_026705		< 1e-4	0.0019	3.4363
ENSG00000224376						< 1e-4	0.0012	3.4043
ENSG00000163082	SGPP2	sphingosine-1-phosphate phosphatase 2	130367	NM_001320833	Hs.210043	< 1e-4	0.0015	3.4012
ENSG00000136014	USP44	ubiquitin specific peptidase 44	84101	NM_001042403	Hs.646421	0.0001	0.0154	3.3773
ENSG00000112077	RHAG	Rh associated glycoprotein	6005	NM_000324	Hs.120950	0.0003	0.0262	3.3644
ENSG00000145777	TSLP	thymic stromal lymphopoietin	85480	NM_033035	Hs.389874	< 1e-4	0.0128	3.3628
ENSG00000127863	TNFRSF19	TNF receptor superfamily member 19	55504	NM_001204458	Hs.149168	< 1e-4	0.0128	3.3505
ENSG00000134532	SOX5	SRY-box 5	6660	NM_001261414	Hs.434948	0.0003	0.0298	3.348
ENSG00000172318	B3GALT1	beta-1,3-galactosyltransferase 1	8708	NM_020981	Hs.735833	< 1e-4	0.011	3.3337
ENSG00000181690	PLAG1	PLAG1 zinc finger	5324	NM_001114634	Hs.14968	< 1e-4	0.0004	3.321
ENSG00000182950	ODF3L1	outer dense fiber of sperm tails 3 like 1	161753	NM_175881	Hs.144348	< 1e-4	0.0117	3.2974
ENSG00000167236						< 1e-4	0.0028	3.251
ENSG00000164764	SBSPON	somatomedin B and thrombospondin type 1 domain containing	157869	NM_153225	Hs.439040	0.0001	0.014	3.2362
ENSG00000143595	AQP10	aquaporin 10	89872	NM_080429	Hs.259048	0.0007	0.0472	3.2297
ENSG00000101076	HNF4A	hepatocyte nuclear factor 4 alpha	3172	NM_000457	Hs.116462	< 1e-4	0.0035	3.2053
ENSG00000111052	LIN7A	lin-7 homolog A, crumbs cell polarity complex component	8825	NM_001324423	Hs.144333	0.0003	0.0257	3.2039
ENSG00000133687	TMTC1	transmembrane and tetratricopeptide repeat containing 1	83857	NM_001193451	Hs.401954	< 1e-4	0.0107	3.1956
ENSG00000104951	IL4I1	interleukin 4 induced 1	259307	NM_001258017	Hs.574492	< 1e-4	< 1e-4	3.1947
ENSG00000158296	SLC13A3	solute carrier family 13 member 3	64849	NM_001011554	Hs.655498	0.0007	0.0472	3.1836
ENSG00000229314	ORM1	orosomucoid 1	5004	NM_000607	Hs.522356	0.0001	0.0157	3.169
ENSG00000172927	MYEOV	myeloma overexpressed	26579	NM_001293291	Hs.523848	< 1e-4	0.0086	3.1512
ENSG00000163491	NEK10	NIMA related kinase 10	152110	NM_001031741	Hs.506115	0.0004	0.0332	3.143
ENSG00000163554	SPTA1	spectrin alpha, erythrocytic 1	6708	NM_003126	Hs.119825	< 1e-4	0.0073	3.1427
ENSG00000135338	LCA5	LCA5, lebercilin	167691	NM_001122769	Hs.21945	0.0001	0.0153	3.1305
ENSG00000228695	CES1P1	carboxylesterase 1 pseudogene 1	51716	NM_016280	Hs.721645	0.0002	0.0184	3.1225
ENSG00000262874	C19orf84	chromosome 19 open reading frame 84	147646	NM_001193623	Hs.148344	< 1e-4	0.0035	3.1212
ENSG00000236312						0.0001	0.0137	3.1202
ENSG00000134769	DTNA	dystrobrevin alpha	1837	NM_001128175	Hs.643454	< 1e-4	0.0031	3.0975
ENSG00000125144	MT1G	metallothionein 1G	4495	NM_001301267	Hs.433391	0.0002	0.0235	3.0788
ENSG00000106025	TSPAN12	tetraspanin 12	23554	NM_012338	Hs.16529	0.0007	0.0457	3.0753
ENSG00000243695						0.0001	0.0162	3.0722
ENSG00000070526	ST6GALNAC1	ST6 N-acetylgalactosaminide alpha-2,6-sialyltransferase 1	55808	NM_001289107	Hs.105352	0.0007	0.0474	3.07
ENSG00000102962	CCL22	C-C motif chemokine ligand 22	6367	NM_002990	Hs.534347	0.0002	0.0188	3.038
ENSG00000146453	PNLDC1	PARN like, ribonuclease domain containing 1	154197	NM_001271862	Hs.349077	0.0002	0.0207	3.0282
ENSG00000100181	TPTEP1	TPTE pseudogene 1	387590	NR_001591	Hs.474116	0.0004	0.0328	3.0149
ENSG00000155130						< 1e-4	0.0002	3.0095
ENSG00000189056	RELN	reelin	5649	NM_005045	Hs.655654	0.0005	0.0372	2.998
ENSG00000204420	MPIG6B	megakaryocyte and platelet inhibitory receptor G6b	80739	NM_025260	Hs.247879	< 1e-4	0.01	2.9778
ENSG00000213970						0.0001	0.015	2.95
ENSG00000174607	UGT8	UDP glycosyltransferase 8	7368	NM_001128174	Hs.144197	< 1e-4	0.0004	2.9405
ENSG00000100373	UPK3A	uroplakin 3A	7380	NM_001167574	Hs.632787	0.0002	0.0182	2.9358
ENSG00000202030						0.0004	0.0349	2.9212
ENSG00000234004						< 1e-4	0.0085	2.9135
ENSG00000135047	CTSL	cathepsin L	1514	NM_001257971	Hs.731507	< 1e-4	0.0055	2.9054
ENSG00000160886	LY6K	lymphocyte antigen 6 family member K	54742	NM_001160354	Hs.69517	0.0006	0.0397	2.9021
ENSG00000124102	PI3	peptidase inhibitor 3	5266	NM_002638	Hs.112341	0.0003	0.0246	2.8715
ENSG00000126353	CCR7	C-C motif chemokine receptor 7	1236	NM_001301714	Hs.370036	< 1e-4	< 1e-4	2.8633
ENSG00000105467	SYNGR4	synaptogyrin 4	23546	NM_012451	Hs.408333	< 1e-4	0.0029	2.8623
ENSG00000131459	GFPT2	glutamine-fructose-6-phosphate transaminase 2	9945	NM_005110	Hs.696497	0.0003	0.0281	2.8623
ENSG00000255874	LINC00346	long intergenic non-protein coding RNA 346	283487	NM_178514	Hs.245390	0.0001	0.0154	2.8511
ENSG00000123610	TNFAIP6	TNF alpha induced protein 6	7130	NM_007115	Hs.437322	< 1e-4	< 1e-4	2.8495
ENSG00000158104	HPD	4-hydroxyphenylpyruvate dioxygenase	3242	NM_001171993	Hs.2899	0.0004	0.0347	2.8374
ENSG00000167748	KLK1	kallikrein 1	3816	NM_002257	Hs.123107	< 1e-4	0.0133	2.8217
ENSG00000267705						0.0004	0.0349	2.8155
ENSG00000121594	CD80	CD80 molecule	941	NM_005191	Hs.838	< 1e-4	0.0004	2.8052
ENSG00000233896	PDYN-AS1	PDYN antisense RNA 1	727993	NR_134520	Hs.551466	0.0005	0.0369	2.7749
ENSG00000136689	IL1RN	interleukin 1 receptor antagonist	3557	NM_000577	Hs.81134	< 1e-4	0.0098	2.7724
ENSG00000125726	CD70	CD70 molecule	970	NM_001252	Hs.501497	< 1e-4	0.0079	2.7659
ENSG00000073282	TP63	tumor protein p63	8626	NM_001114978	Hs.137569	0.0007	0.0475	2.7378
ENSG00000240758						< 1e-4	< 1e-4	2.7251
ENSG00000231233						< 1e-4	0.0046	2.7108
ENSG00000247095	MIR210HG	MIR210 host gene	100506211	NR_038262	Hs.446388	0.0004	0.0305	2.704
ENSG00000259898						0.0006	0.0415	2.6647
ENSG00000214756	CSKMT	citrate synthase lysine methyltransferase	751071	NM_001043229	Hs.640726	< 1e-4	0.0002	2.6544
ENSG00000134709	HOOK1	hook microtubule tethering protein 1	51361	NM_015888	Hs.378836	0.0002	0.0214	2.6499
ENSG00000161570						< 1e-4	0.0007	2.6386
ENSG00000243440						0.0004	0.0335	2.6364
ENSG00000251230						< 1e-4	0.0054	2.6246
ENSG00000205809	KLRC2	killer cell lectin like receptor C2	3822	NM_002260	Hs.591157	0.0005	0.0382	2.6214
ENSG00000172901	LVRN	laeverin	206338	NM_173800	Hs.98288	0.0004	0.0318	2.6157
ENSG00000163362	INAVA	innate immunity activator	55765	NM_001142569	Hs.518997	0.0002	0.0229	2.6024
ENSG00000102755	FLT1	fms related tyrosine kinase 1	2321	NM_001159920	Hs.594454	< 1e-4	0.0054	2.5982
ENSG00000238142	LOC105376805	uncharacterized LOC105376805	105376805	NR_135056	Hs.465405	< 1e-4	0.0052	2.5971
ENSG00000233559						0.0002	0.0215	2.5604
ENSG00000119042	SATB2	SATB homeobox 2	23314	NM_001172509	Hs.516617	0.0001	0.0169	2.5386
ENSG00000228923						< 1e-4	0.0099	2.5353
ENSG00000134072	CAMK1	calcium/calmodulin dependent protein kinase I	8536	NM_003656	Hs.434875	< 1e-4	0.0101	2.5306
ENSG00000117525	F3	coagulation factor III, tissue factor	2152	NM_001178096	Hs.62192	< 1e-4	0.0099	2.4898
ENSG00000182566	CLEC4G	C-type lectin domain family 4 member G	339390	NM_001244856	Hs.220649	< 1e-4	0.011	2.4868
ENSG00000049249	TNFRSF9	TNF receptor superfamily member 9	3604	NM_001561	Hs.86447	< 1e-4	0.0005	2.4794
ENSG00000137731	FXYD2	FXYD domain containing ion transport regulator 2	486	NM_001127489	Hs.731865	< 1e-4	0.0081	2.4609
ENSG00000258303						< 1e-4	0.0039	2.4485
ENSG00000154479	CCDC173	coiled-coil domain containing 173	129881	NM_001085447	Hs.370111	< 1e-4	0.0093	2.4402
ENSG00000200972						0.0002	0.024	2.4344
ENSG00000181634	TNFSF15	TNF superfamily member 15	9966	NM_001204344	Hs.23349	0.0005	0.0382	2.4077
ENSG00000105538	RASIP1	Ras interacting protein 1	54922	NM_017805	Hs.233955	0.0005	0.036	2.4022
ENSG00000101460	MAP1LC3A	microtubule associated protein 1 light chain 3 alpha	84557	NM_032514	Hs.632273	< 1e-4	0.0063	2.3974
ENSG00000076826	CAMSAP3	calmodulin regulated spectrin associated protein family member 3	57662	NM_001080429	Hs.17686	< 1e-4	0.0067	2.3788
ENSG00000164509	IL31RA	interleukin 31 receptor A	133396	NM_001242636	Hs.55378	0.0005	0.0382	2.3717
ENSG00000203341						0.0004	0.0349	2.3706
ENSG00000242550	SERPINB10	serpin family B member 10	5273	NM_005024	Hs.158339	< 1e-4	0.0035	2.3631
ENSG00000073464	CLCN4	chloride voltage-gated channel 4	1183	NM_001256944	Hs.495674	0.0006	0.0416	2.3603
ENSG00000127152	BCL11B	B cell CLL/lymphoma 11B	64919	NM_001282237	Hs.709690	0.0004	0.0325	2.3255
ENSG00000176788	BASP1	brain abundant membrane attached signal protein 1	10409	NM_001271606	Hs.201641	0.0002	0.0223	2.3143
ENSG00000257058						0.0003	0.0285	2.3094
ENSG00000078401	EDN1	endothelin 1	1906	NM_001168319	Hs.511899	0.0003	0.0272	2.3032
ENSG00000256982						0.0005	0.0352	2.2867
ENSG00000133026	MYH10	myosin heavy chain 10	4628	NM_001256012	Hs.16355	0.0005	0.0372	2.2812
ENSG00000126709	IFI6	interferon alpha inducible protein 6	2537	NM_002038	Hs.523847	< 1e-4	0.0055	2.2681
ENSG00000249784	SCARNA22	small Cajal body-specific RNA 22	677770	NR_003004	Hs.676951	0.0001	0.016	2.2523
ENSG00000252006						0.0001	0.016	2.2523
ENSG00000187134	AKR1C1	aldo-keto reductase family 1 member C1	1645	NM_001353	Hs.460260	0.0001	0.0144	2.2321
ENSG00000005249	PRKAR2B	protein kinase cAMP-dependent type II regulatory subunit beta	5577	NM_002736	Hs.433068	< 1e-4	0.0059	2.2171
ENSG00000240950						0.0002	0.0197	2.1766
ENSG00000231360						0.0006	0.0426	2.1604
ENSG00000163376	KBTBD8	kelch repeat and BTB domain containing 8	84541	NM_032505	Hs.116665	0.0001	0.0154	2.1546
ENSG00000185436	IFNLR1	interferon lambda receptor 1	163702	NM_170743	Hs.221375	0.0001	0.0157	2.132
ENSG00000211675						0.0001	0.0149	2.1245
ENSG00000197520	FAM177B	family with sequence similarity 177 member B	400823	NM_001324080	Hs.697608	< 1e-4	0.0125	2.1168
ENSG00000100097	LGALS1	galectin 1	3956	NM_002305	Hs.445351	< 1e-4	0.0118	2.0993
ENSG00000254709	IGLL5	immunoglobulin lambda like polypeptide 5	100423062	NM_001178126	Hs.449574	0.0001	0.0153	2.0988
ENSG00000258929						< 1e-4	0.0023	2.0827
ENSG00000255245	FXYD6-FXYD2	FXYD6-FXYD2 readthrough	100533181	NM_001204268	Hs.744850	0.0004	0.0301	2.0757
ENSG00000235297						0.0006	0.044	2.0573
ENSG00000026751	SLAMF7	SLAM family member 7	57823	NM_001282588	Hs.517265	< 1e-4	0.0085	2.052
ENSG00000078804	TP53INP2	tumor protein p53 inducible nuclear protein 2	58476	NM_001329429	Hs.516994	< 1e-4	0.0024	2.0512
ENSG00000089723	OTUB2	OTU deubiquitinase, ubiquitin aldehyde binding 2	78990	NM_023112	Hs.278815	0.0001	0.0137	2.0413
ENSG00000124191	TOX2	TOX high mobility group box family member 2	84969	NM_001098796	Hs.26608	0.0008	0.0499	2.024
ENSG00000100628	ASB2	ankyrin repeat and SOCS box containing 2	51676	NM_001202429	Hs.510327	< 1e-4	0.0065	2.0099
ENSG00000020633	RUNX3	runt related transcription factor 3	864	NM_001031680	Hs.170019	< 1e-4	0.0091	2.0012
ENSG00000237729						0.0007	0.0475	1.9999
ENSG00000125733	TRIP10	thyroid hormone receptor interactor 10	9322	NM_001288962	Hs.515094	0.0004	0.035	1.9984
ENSG00000241163	LINC00877	long intergenic non-protein coding RNA 877	285286	NR_104116	Hs.559386	0.0003	0.0245	1.9969
ENSG00000241666						0.0001	0.015	1.9835
ENSG00000142539						0.0003	0.0273	1.9751
ENSG00000230438						< 1e-4	0.0023	1.9735
ENSG00000204622	HLA-J	major histocompatibility complex, class I, J (pseudogene)	3137	NR_024240	Hs.720762	0.0004	0.0317	1.9555
ENSG00000133106	EPSTI1	epithelial stromal interaction 1	94240	NM_001002264	Hs.546467	0.0004	0.0313	1.9023
ENSG00000267757	EML2-AS1	EML2 antisense RNA 1	100287177	NM_001242348	Hs.668611	0.0002	0.018	1.9018
ENSG00000237181						< 1e-4	0.0075	1.8916
ENSG00000197956	S100A6	S100 calcium binding protein A6	6277	NM_014624	Hs.275243	0.0002	0.0214	1.8802
ENSG00000250479	CHCHD10	coiled-coil-helix-coiled-coil-helix domain containing 10	400916	NM_001301339	Hs.66915	0.0002	0.0207	1.8766
ENSG00000260018						0.0002	0.019	1.8698
ENSG00000137880	GCHFR	GTP cyclohydrolase I feedback regulator	2644	NM_005258	Hs.631717	< 1e-4	0.0044	1.8579
ENSG00000211674						0.0006	0.0406	1.8382
ENSG00000232671	ZNF687-AS1	ZNF687 antisense RNA 1	100507670	NR_135595	Hs.225083	< 1e-4	0.0026	1.8023
ENSG00000261005						< 1e-4	0.0007	1.7979
ENSG00000214696						< 1e-4	0.0051	1.7883
ENSG00000134070	IRAK2	interleukin 1 receptor associated kinase 2	3656	NM_001570	Hs.449207	0.0006	0.0416	1.7801
ENSG00000166002	SMCO4	single-pass membrane protein with coiled-coil domains 4	56935	NM_020179	Hs.438064	0.0004	0.0307	1.7784
ENSG00000112096	SOD2	superoxide dismutase 2	6648	NM_000636	Hs.487046	< 1e-4	0.0026	1.7625
ENSG00000241353						0.0003	0.027	1.7611
ENSG00000176340	COX8A	cytochrome c oxidase subunit 8A	1351	NM_004074	Hs.743989	< 1e-4	0.0033	1.7574
ENSG00000101935	AMMECR1	Alport syndrome, mental retardation, midface hypoplasia and elliptocytosis chromosomal region gene 1	9949	NM_001025580	Hs.656243	< 1e-4	0.011	1.7497
ENSG00000145349	CAMK2D	calcium/calmodulin dependent protein kinase II delta	817	NM_001221	Hs.144114	0.0004	0.0324	1.7391
ENSG00000160213	CSTB	cystatin B	1476	NM_000100	Hs.695	0.0004	0.0347	1.7382
ENSG00000215221						0.0005	0.0382	1.7269
ENSG00000186352	ANKRD37	ankyrin repeat domain 37	353322	NM_181726	Hs.508154	0.0001	0.015	1.7141
ENSG00000187912	CLEC17A	C-type lectin domain containing 17A	388512	NM_001204118	Hs.567933	0.0007	0.0476	1.7085
ENSG00000102445	RUBCNL	RUN and cysteine rich domain containing beclin 1 interacting protein like	80183	NM_001286761	Hs.98117	< 1e-4	0.0131	1.6998
ENSG00000243449	C4orf48	chromosome 4 open reading frame 48	401115	NM_001141936	Hs.446474	0.0004	0.035	1.697
ENSG00000237039						0.0005	0.0382	1.681
ENSG00000233791	LINC01136	long intergenic non-protein coding RNA 1136	730227	NR_034150	Hs.293928	0.0003	0.027	1.6698
ENSG00000263391						< 1e-4	0.0071	1.6424
ENSG00000131669	NINJ1	ninjurin 1	4814	NM_004148	Hs.494457	0.0006	0.0416	1.6409
ENSG00000256100						< 1e-4	0.0086	1.5948
ENSG00000081041	CXCL2	C-X-C motif chemokine ligand 2	2920	NM_002089	Hs.75765	0.0008	0.0495	1.588
ENSG00000011422	PLAUR	plasminogen activator, urokinase receptor	5329	NM_001005376	Hs.466871	< 1e-4	0.0133	1.5366
ENSG00000170906	NDUFA3	NADH:ubiquinone oxidoreductase subunit A3	4696	NM_004542	Hs.198269	0.0001	0.0133	1.5326
ENSG00000203760	CENPW	centromere protein W	387103	NM_001012507	Hs.486401	< 1e-4	0.0008	1.53
ENSG00000139266	2020-03-09	membrane associated ring-CH-type finger 9	92979	NM_138396	Hs.632709	< 1e-4	0.0012	1.5295
ENSG00000159128	IFNGR2	interferon gamma receptor 2	3460	NM_001329128	Hs.634632	< 1e-4	0.011	1.524
ENSG00000266402	SNHG25	small nucleolar RNA host gene 25	105376843	NR_132278	Hs.405444	0.0004	0.0301	1.5205
ENSG00000103522	IL21R	interleukin 21 receptor	50615	NM_021798	Hs.210546	0.0008	0.049	1.4934
ENSG00000260257						0.0006	0.0401	1.4803
ENSG00000183784	C9orf66	chromosome 9 open reading frame 66	157983	NM_152569	Hs.190877	< 1e-4	0.0098	1.4416
ENSG00000140718	FTO	FTO, alpha-ketoglutarate dependent dioxygenase	79068	NM_001080432	Hs.528833	< 1e-4	0.0078	1.441
ENSG00000134825	TMEM258	transmembrane protein 258	746	NM_014206	Hs.437779	0.0002	0.0183	1.4371
ENSG00000230092						0.0003	0.0301	1.4347
ENSG00000160318	CLDND2	claudin domain containing 2	125875	NM_152353	Hs.720536	0.0003	0.0262	1.4335
ENSG00000056558	TRAF1	TNF receptor associated factor 1	7185	NM_001190945	Hs.531251	< 1e-4	0.0065	1.4301
ENSG00000156127	BATF	basic leucine zipper ATF-like transcription factor	10538	NM_006399	Hs.509964	0.0002	0.0235	1.4192
ENSG00000256428						0.0002	0.0215	1.4131
ENSG00000214530	STARD10	StAR related lipid transfer domain containing 10	10809	NM_006645	Hs.188606	< 1e-4	0.0093	1.3999
ENSG00000128524	ATP6V1F	ATPase H+ transporting V1 subunit F	9296	NM_001198909	Hs.78089	0.0001	0.0152	1.3795
ENSG00000108582	CPD	carboxypeptidase D	1362	NM_001199775	Hs.446079	0.0003	0.0269	1.3713
ENSG00000143771	CNIH4	cornichon family AMPA receptor auxiliary protein 4	29097	NM_001277197	Hs.445890	< 1e-4	0.0026	1.3711
ENSG00000168209	DDIT4	DNA damage inducible transcript 4	54541	NM_019058	Hs.744875	0.0006	0.0416	1.3689
ENSG00000166387	PPFIBP2	PPFIA binding protein 2	8495	NM_001256568	Hs.655714	0.0003	0.0301	1.347
ENSG00000231663	COA6-AS1	COA6 antisense RNA 1	101927765	NR_125961	Hs.596703	0.0003	0.0279	1.3427
ENSG00000126267	COX6B1	cytochrome c oxidase subunit 6B1	1340	NM_001863	Hs.431668	0.0001	0.0153	1.3333
ENSG00000166949	SMAD3	SMAD family member 3	4088	NM_001145102	Hs.727986	0.0004	0.0349	1.326
ENSG00000103363	ELOB	elongin B	6923	NM_007108	Hs.172772	< 1e-4	0.0089	1.3216
ENSG00000125995	ROMO1	reactive oxygen species modulator 1	140823	NM_080748	Hs.472564	0.0006	0.0409	1.317
ENSG00000186480	INSIG1	insulin induced gene 1	3638	NM_001346590	Hs.520819	< 1e-4	0.0128	1.3102
ENSG00000221955	SLC12A8	solute carrier family 12 member 8	84561	NM_001195483	Hs.658514	0.0003	0.0243	1.3047
ENSG00000054148	PHPT1	phosphohistidine phosphatase 1	29085	NM_001135860	Hs.409834	0.0003	0.0269	1.2748
ENSG00000128228	SDF2L1	stromal cell derived factor 2 like 1	23753	NM_022044	Hs.303116	0.0001	0.0144	1.2525
ENSG00000110047	EHD1	EH domain containing 1	10938	NM_001282444	Hs.523774	0.0006	0.0408	1.2245
ENSG00000164190	NIPBL	NIPBL, cohesin loading factor	25836	NM_015384	Hs.481927	0.0002	0.0197	1.201
ENSG00000258674						0.0002	0.0211	1.1669
ENSG00000186010	NDUFA13	NADH:ubiquinone oxidoreductase subunit A13	51079	NM_015965	Hs.534453	0.0002	0.0184	1.1661
ENSG00000167987	VPS37C	VPS37C, ESCRT-I subunit	55048	NM_017966	Hs.523715	0.0002	0.0222	1.1487
ENSG00000176171	BNIP3	BCL2 interacting protein 3	664	NM_004052	Hs.144873	0.0004	0.0344	1.1458
ENSG00000125245	GPR18	G protein-coupled receptor 18	2841	NM_001098200	Hs.741589	0.0006	0.0394	1.1437
ENSG00000180992	MRPL14	mitochondrial ribosomal protein L14	64928	NM_001318767	Hs.311190	0.0005	0.036	1.1425
ENSG00000178199	ZC3H12D	zinc finger CCCH-type containing 12D	340152	NM_207360	Hs.632618	0.0002	0.0229	1.1359
ENSG00000065809	FAM107B	family with sequence similarity 107 member B	83641	NM_001282695	Hs.446315	0.0007	0.0457	1.1194
ENSG00000140264	SERF2	small EDRK-rich factor 2	10169	NM_001018108	Hs.424126	0.0004	0.0344	1.1162
ENSG00000135441	BLOC1S1	biogenesis of lysosomal organelles complex 1 subunit 1	2647	NM_001487	Hs.94672	0.0004	0.0336	1.1135
ENSG00000084207	GSTP1	glutathione S-transferase pi 1	2950	NM_000852	Hs.523836	0.0005	0.0382	1.1031
ENSG00000163110	PDLIM5	PDZ and LIM domain 5	10611	NM_001011513	Hs.480311	< 1e-4	0.011	1.1005
ENSG00000149308	NPAT	nuclear protein, coactivator of histone transcription	4863	NM_001321307	Hs.171061	0.0005	0.039	1.0909
ENSG00000250067	YJEFN3	YjeF N-terminal domain containing 3	374887	NM_001190328	Hs.729508	0.0002	0.0236	1.0885
ENSG00000197860	SGTB	small glutamine rich tetratricopeptide repeat containing beta	54557	NM_019072	Hs.482301	0.0007	0.0485	1.0868
ENSG00000076944	STXBP2	syntaxin binding protein 2	6813	NM_001127396	Hs.515104	0.0005	0.0392	1.0757
ENSG00000064393	HIPK2	homeodomain interacting protein kinase 2	28996	NM_001113239	Hs.731417	< 1e-4	0.0055	1.0718
ENSG00000106246	PTCD1	pentatricopeptide repeat domain 1	26024	NM_015545	Hs.632313	0.0004	0.0322	1.0569
ENSG00000184983	NDUFA6	NADH:ubiquinone oxidoreductase subunit A6	4700	NM_002490	Hs.274416	0.0001	0.0154	1.0439
ENSG00000170325	PRDM10	PR/SET domain 10	56980	NM_020228	Hs.275086	0.0005	0.0378	1.0372
ENSG00000258311						0.0005	0.036	1.0109
ENSG00000180773	SLC36A4	solute carrier family 36 member 4	120103	NM_001286139	Hs.148766	0.0008	0.0495	0.9761
ENSG00000168769	TET2	tet methylcytosine dioxygenase 2	54790	NM_001127208	Hs.367639	< 1e-4	0.0086	0.9728
ENSG00000138495	COX17	cytochrome c oxidase copper chaperone COX17	10063	NM_005694	Hs.534383	0.0008	0.0499	0.9642
ENSG00000131143	COX4I1	cytochrome c oxidase subunit 4I1	1327	NM_001318786	Hs.433419	0.0003	0.03	0.9238
ENSG00000102100	SLC35A2	solute carrier family 35 member A2	7355	NM_001032289	Hs.21899	0.0003	0.0293	0.8343
ENSG00000144746	ARL6IP5	ADP ribosylation factor like GTPase 6 interacting protein 5	10550	NM_006407	Hs.518060	< 1e-4	0.0099	0.8292
ENSG00000176148	TCP11L1	t-complex 11 like 1	55346	NM_001145541	Hs.655341	0.0005	0.0351	-0.7347
ENSG00000178761	FAM219B	family with sequence similarity 219 member B	57184	NM_001321920	Hs.367690	0.0002	0.024	-0.7464
ENSG00000197119	SLC25A29	solute carrier family 25 member 29	123096	NM_001039355	Hs.578109	0.0007	0.0462	-0.9887
ENSG00000106123	EPHB6	EPH receptor B6	2051	NM_001280794	Hs.380089	0.0005	0.0385	-0.9905
ENSG00000103245	CIAO3	cytosolic iron-sulfur assembly component 3	64428	NM_001304799	Hs.513247	0.0002	0.0172	-1.001
ENSG00000176533	GNG7	G protein subunit gamma 7	2788	NM_052847	Hs.515544	0.0005	0.0385	-1.1032
ENSG00000259052						0.0002	0.0175	-1.1549
ENSG00000173801	JUP	junction plakoglobin	3728	NM_001352773	Hs.514174	0.0005	0.0385	-1.3437
ENSG00000267254	ZNF790-AS1	ZNF790 antisense RNA 1	284408	NR_040027	Hs.570010	0.0005	0.0382	-1.4751
ENSG00000239523	MYLK-AS1	MYLK antisense RNA 1	100506826	NR_038266	Hs.556600	0.0007	0.0462	-1.5
ENSG00000173894	CBX2	chromobox 2	84733	NM_005189	Hs.368410	0.0008	0.0499	-1.6296
ENSG00000155792	DEPTOR	DEP domain containing MTOR interacting protein	64798	NM_001283012	Hs.112981	0.0007	0.0487	-1.665
ENSG00000095932	SMIM24	small integral membrane protein 24	284422	NM_001136503	Hs.130714	< 1e-4	0.0045	-1.8141
ENSG00000231669						0.0005	0.0352	-1.9617
ENSG00000258701	LINC00638	long intergenic non-protein coding RNA 638	196872	NR_024396	Hs.352220	0.0006	0.0427	-2.1259
ENSG00000105227	PRX	periaxin	57716	NM_020956	Hs.205457	< 1e-4	0.0107	-2.3601
ENSG00000172889	EGFL7	EGF like domain multiple 7	51162	NM_016215	Hs.91481	< 1e-4	0.0105	-2.3814
ENSG00000164591	MYOZ3	myozenin 3	91977	NM_001122853	Hs.91626	0.0003	0.0244	-2.4294
ENSG00000132470	ITGB4	integrin subunit beta 4	3691	NM_000213	Hs.632226	0.0003	0.0262	-2.4962
ENSG00000154133	ROBO4	roundabout guidance receptor 4	54538	NM_001301088	Hs.524121	0.0003	0.0247	-3.0118
ENSG00000227755						0.0006	0.0416	-3.1558
ENSG00000174059	CD34	CD34 molecule	947	NM_001025109	Hs.374990	0.0006	0.0436	-3.1713
ENSG00000172236	TPSAB1	tryptase alpha/beta 1	7177	NM_003294	Hs.405479	0.0004	0.0302	-3.1766
ENSG00000226686	LINC01535	long intergenic non-protein coding RNA 1535	101927667	NR_110718	Hs.633102	0.0002	0.0217	-3.4269
ENSG00000185736	ADARB2	adenosine deaminase, RNA specific B2 (inactive)	105	NM_018702	Hs.586663	0.0007	0.0454	-3.5848
ENSG00000267767	LINC01801	long intergenic non-protein coding RNA 1801	400685	NR_033982	Hs.730118	< 1e-4	0.0086	-3.5856
ENSG00000143167	GPA33	glycoprotein A33	10223	NM_005814	Hs.651244	< 1e-4	0.0017	-3.9032
ENSG00000228401	HSPC324	uncharacterized LOC101928612	101928612	NR_135132	Hs.191591	0.0002	0.0197	-4.1161
ENSG00000231196						0.0003	0.0274	-4.1632
ENSG00000261374						0.0001	0.0157	-4.3298
ENSG00000204603	LINC01257	long intergenic non-protein coding RNA 1257	116437	NR_026670	Hs.675497	0.0003	0.0287	-4.672
ENSG00000198842	DUSP27	dual specificity phosphatase 27, atypical	92235	NM_001080426	Hs.632462	0.0002	0.0184	-4.7152
ENSG00000122574	WIPF3	WAS/WASL interacting protein family member 3	644150	NM_001080529	Hs.380698	0.0007	0.0467	-4.9561
ENSG00000184160	ADRA2C	adrenoceptor alpha 2C	152	NM_000683	Hs.123022	0.0006	0.042	-5.1354
ENSG00000115705	TPO	thyroid peroxidase	7173	NM_000547	Hs.467554	0.0006	0.0399	-5.3143
ENSG00000198570	RD3	retinal degeneration 3, GUCY2D regulator	343035	NM_001164688	Hs.632495	0.0002	0.0225	-5.7279
ENSG00000229921	KIF25-AS1	KIF25 antisense RNA 1	100505879	NM_014354	Hs.225962	0.0005	0.036	-6.2879
ENSG00000104059	FAM189A1	family with sequence similarity 189 member A1	23359	NM_015307	Hs.383564	0.0003	0.0299	-7.005
ENSG00000176532	PRR15	proline rich 15	222171	NM_001329996	Hs.91109	< 1e-4	0.0085	-9.5453

## Sheet: S5
Supplemental Table S5. Differentially expressed genes between cases with CM-induced pY-STAT3 DMFI <= 1.76 (STAT3 Low) v. DMFI > 1.76 (STAT3 High)
UniqueID	Symbol	Name	EntrezID	Accession	UGCluster	P_Value	FDR	log2FC(STAT3_Low/STAT3_High)
ENSG00000112309	B3GAT2	beta-1,3-glucuronyltransferase 2	135152	NM_080742	Hs.713609	< 1e-4	< 1e-4	9.2
ENSG00000172987	HPSE2	heparanase 2 (inactive)	60495	NM_001166244	Hs.500750	< 1e-4	< 1e-4	8.5754
ENSG00000164946	FREM1	FRAS1 related extracellular matrix 1	158326	NM_001177704	Hs.50850	< 1e-4	< 1e-4	8.266
ENSG00000206384	COL6A6	collagen type VI alpha 6 chain	131873	NM_001102608	Hs.591282	< 1e-4	< 1e-4	8.1658
ENSG00000187772	LIN28B	lin-28 homolog B	389421	NM_001004317	Hs.23616	< 1e-4	0.0019	8.1036
ENSG00000169427	KCNK9	potassium two pore domain channel subfamily K member 9	51305	NM_001282534	Hs.493037	< 1e-4	< 1e-4	8.0369
ENSG00000053438	NNAT	neuronatin	4826	NM_001322802	Hs.504703	< 1e-4	< 1e-4	8.0217
ENSG00000102287	GABRE	gamma-aminobutyric acid type A receptor epsilon subunit	2564	NM_004961	Hs.22785	< 1e-4	< 1e-4	7.8909
ENSG00000118733	OLFM3	olfactomedin 3	118427	NM_001288821	Hs.484475	< 1e-4	0.0004	7.8837
ENSG00000108342	CSF3	colony stimulating factor 3	1440	NM_000759	Hs.2233	< 1e-4	< 1e-4	7.8638
ENSG00000185008	ROBO2	roundabout guidance receptor 2	6092	NM_001128929	Hs.13305	< 1e-4	< 1e-4	7.5565
ENSG00000149948	HMGA2	high mobility group AT-hook 2	8091	NM_001015886	Hs.505924	< 1e-4	0.0001	7.509
ENSG00000103241	FOXF1	forkhead box F1	2294	NM_001451	Hs.155591	< 1e-4	< 1e-4	7.2274
ENSG00000206052	DOK6	docking protein 6	220164	NM_152721	Hs.278285	< 1e-4	< 1e-4	7.1478
ENSG00000176887	SOX11	SRY-box 11	6664	NM_003108	Hs.432638	< 1e-4	< 1e-4	7.1391
ENSG00000260412						< 1e-4	< 1e-4	6.9495
ENSG00000159217	IGF2BP1	insulin like growth factor 2 mRNA binding protein 1	10642	NM_001160423	Hs.144936	< 1e-4	0.0013	6.9459
ENSG00000197991	PCDH20	protocadherin 20	64881	NM_022843	Hs.391781	< 1e-4	< 1e-4	6.9157
ENSG00000064195	DLX3	distal-less homeobox 3	1747	NM_005220	Hs.134194	< 1e-4	< 1e-4	6.8869
ENSG00000101134	DOK5	docking protein 5	55816	NM_001294161	Hs.473133	< 1e-4	< 1e-4	6.8036
ENSG00000154099	DNAAF1	dynein axonemal assembly factor 1	123872	NM_001318756	Hs.310164	< 1e-4	< 1e-4	6.796
ENSG00000172752	COL6A5	collagen type VI alpha 5 chain	256076	NM_001278298	Hs.205403	< 1e-4	< 1e-4	6.7874
ENSG00000164188	RANBP3L	RAN binding protein 3 like	202151	NM_001161429	Hs.199777	< 1e-4	< 1e-4	6.7871
ENSG00000131831	RAI2	retinoic acid induced 2	10742	NM_001172732	Hs.446680	< 1e-4	< 1e-4	6.6129
ENSG00000196482	ESRRG	estrogen related receptor gamma	2104	NM_001134285	Hs.444225	< 1e-4	0.0008	6.3846
ENSG00000115009	CCL20	C-C motif chemokine ligand 20	6364	NM_001130046	Hs.75498	< 1e-4	< 1e-4	6.3836
ENSG00000138759	FRAS1	Fraser extracellular matrix complex subunit 1	80144	NM_001166133	Hs.369448	< 1e-4	< 1e-4	6.0955
ENSG00000137672	TRPC6	transient receptor potential cation channel subfamily C member 6	7225	NM_004621	Hs.159003	< 1e-4	< 1e-4	6.0442
ENSG00000148671	ADIRF	adipogenesis regulatory factor	10974	NM_006829	Hs.642660	< 1e-4	< 1e-4	5.9897
ENSG00000250241	LOC101927359	uncharacterized LOC101927359	101927359	NR_125885	Hs.649960	< 1e-4	< 1e-4	5.8149
ENSG00000182752	PAPPA	pappalysin 1	5069	NM_002581	Hs.643599	< 1e-4	0.0033	5.7901
ENSG00000129277						< 1e-4	< 1e-4	5.7461
ENSG00000205021						< 1e-4	< 1e-4	5.7326
ENSG00000138193	PLCE1	phospholipase C epsilon 1	51196	NM_001165979	Hs.655033	< 1e-4	< 1e-4	5.6593
ENSG00000006118	TMEM132A	transmembrane protein 132A	54972	NM_017870	Hs.118552	< 1e-4	0.0002	5.6467
ENSG00000162687	KCNT2	potassium sodium-activated channel subfamily T member 2	343450	NM_001287819	Hs.657046	0.0003	0.0259	5.6146
ENSG00000074219	TEAD2	TEA domain transcription factor 2	8463	NM_001256658	Hs.515534	< 1e-4	< 1e-4	5.5943
ENSG00000180828	BHLHE22	basic helix-loop-helix family member e22	27319	NM_152414	Hs.388788	< 1e-4	0.0085	5.5529
ENSG00000185630	PBX1	PBX homeobox 1	5087	NM_001204961	Hs.557097	< 1e-4	< 1e-4	5.5258
ENSG00000134548	SPX	spexin hormone	80763	NM_030572	Hs.130692	< 1e-4	< 1e-4	5.5081
ENSG00000006075						< 1e-4	< 1e-4	5.4736
ENSG00000183914	DNAH2	dynein axonemal heavy chain 2	146754	NM_001303270	Hs.367649	< 1e-4	0.0042	5.4532
ENSG00000130234	ACE2	angiotensin I converting enzyme 2	59272	NM_021804	Hs.178098	< 1e-4	< 1e-4	5.3483
ENSG00000168772	CXXC4	CXXC finger protein 4	80319	NM_025212	Hs.12248	< 1e-4	< 1e-4	5.2804
ENSG00000078053	AMPH	amphiphysin	273	NM_001635	Hs.592182	< 1e-4	0.0059	5.2774
ENSG00000138735	PDE5A	phosphodiesterase 5A	8654	NM_001083	Hs.647971	< 1e-4	0.0001	5.1692
ENSG00000165995	CACNB2	calcium voltage-gated channel auxiliary subunit beta 2	783	NM_000724	Hs.59093	< 1e-4	0.0019	5.1496
ENSG00000011201	ANOS1	anosmin 1	3730	NM_000216	Hs.521869	< 1e-4	0.0043	5.1466
ENSG00000267755						< 1e-4	0.0042	5.1194
ENSG00000106341	PPP1R17	protein phosphatase 1 regulatory subunit 17	10842	NM_001145123	Hs.227011	< 1e-4	0.0043	5.0882
ENSG00000101871	MID1	midline 1	4281	NM_000381	Hs.27695	< 1e-4	< 1e-4	5.057
ENSG00000256515						< 1e-4	0.0003	5.0136
ENSG00000133107	TRPC4	transient receptor potential cation channel subfamily C member 4	7223	NM_001135955	Hs.262960	< 1e-4	0.006	4.9859
ENSG00000110944	IL23A	interleukin 23 subunit alpha	51561	NM_016584	Hs.98309	< 1e-4	< 1e-4	4.8305
ENSG00000164400	CSF2	colony stimulating factor 2	1437	NM_000758	Hs.1349	< 1e-4	0.0004	4.8279
ENSG00000196208	GREB1	growth regulating estrogen receptor binding 1	9687	NM_014668	Hs.467733	< 1e-4	0.0015	4.8099
ENSG00000176358	TAC4	tachykinin 4	255061	NM_001077503	Hs.652130	< 1e-4	0.0015	4.7976
ENSG00000138650	PCDH10	protocadherin 10	57575	NM_020815	Hs.192859	0.0001	0.0172	4.773
ENSG00000167889	MGAT5B	alpha-1,6-mannosylglycoprotein 6-beta-N-acetylglucosaminyltransferase B	146664	NM_001199172	Hs.144531	< 1e-4	< 1e-4	4.7227
ENSG00000180537	RNF182	ring finger protein 182	221687	NM_001165032	Hs.111164	0.0002	0.0258	4.6952
ENSG00000188175	HEPACAM2	HEPACAM family member 2	253012	NM_001039372	Hs.443169	0.0004	0.0323	4.667
ENSG00000117069	ST6GALNAC5	ST6 N-acetylgalactosaminide alpha-2,6-sialyltransferase 5	81849	NM_001320273	Hs.149201	< 1e-4	< 1e-4	4.651
ENSG00000115008	IL1A	interleukin 1 alpha	3552	NM_000575	Hs.1722	< 1e-4	< 1e-4	4.6095
ENSG00000166450	PRTG	protogenin	283659	NM_173814	Hs.130957	0.0002	0.0186	4.5756
ENSG00000170374	SP7	Sp7 transcription factor	121340	NM_001173467	Hs.209402	< 1e-4	0.0004	4.5255
ENSG00000144481	TRPM8	transient receptor potential cation channel subfamily M member 8	79054	NM_024080	Hs.366053	< 1e-4	0.0079	4.424
ENSG00000075223	SEMA3C	semaphorin 3C	10512	NM_001350120	Hs.269109	0.0003	0.028	4.3924
ENSG00000105825	TFPI2	tissue factor pathway inhibitor 2	7980	NM_001271003	Hs.438231	< 1e-4	0.0059	4.3875
ENSG00000236824	BCYRN1	brain cytoplasmic RNA 1	618	NR_001568		< 1e-4	< 1e-4	4.3853
ENSG00000136944	LMX1B	LIM homeobox transcription factor 1 beta	4010	NM_001174146	Hs.129133	< 1e-4	0.0116	4.3817
ENSG00000170775	GPR37	G protein-coupled receptor 37	2861	NM_005302	Hs.406094	< 1e-4	< 1e-4	4.3446
ENSG00000107984	DKK1	dickkopf WNT signaling pathway inhibitor 1	22943	NM_012242	Hs.40499	< 1e-4	0.0013	4.3437
ENSG00000152611	CAPSL	calcyphosine like	133690	NM_001042625	Hs.55150	< 1e-4	0.0001	4.3392
ENSG00000182676	PPP1R27	protein phosphatase 1 regulatory subunit 27	116729	NM_001007533	Hs.454720	< 1e-4	0.0077	4.3288
ENSG00000071909	MYO3B	myosin IIIB	140469	NM_001083615	Hs.671900	< 1e-4	< 1e-4	4.3253
ENSG00000079156	OSBPL6	oxysterol binding protein like 6	114880	NM_001201480	Hs.318775	0.0006	0.0442	4.2418
ENSG00000152952	PLOD2	procollagen-lysine,2-oxoglutarate 5-dioxygenase 2	5352	NM_000935	Hs.477866	0.0003	0.0277	4.2324
ENSG00000161509	GRIN2C	glutamate ionotropic receptor NMDA type subunit 2C	2905	NM_000835	Hs.436980	< 1e-4	0.0098	4.1888
ENSG00000138622	HCN4	hyperpolarization activated cyclic nucleotide gated potassium channel 4	10021	NM_005477	Hs.86941	< 1e-4	0.0001	4.1791
ENSG00000172572	PDE3A	phosphodiesterase 3A	5139	NM_000921	Hs.386791	< 1e-4	< 1e-4	4.1785
ENSG00000170955	CAVIN3	caveolae associated protein 3	112464	NM_145040	Hs.434044	0.0003	0.027	4.1479
ENSG00000132793	LPIN3	lipin 3	64900	NM_001301860	Hs.25897	0.0001	0.0128	4.1415
ENSG00000136244	IL6	interleukin 6	3569	NM_000600	Hs.654458	< 1e-4	0.0011	4.1393
ENSG00000144681	STAC	SH3 and cysteine rich domain	6769	NM_001292049	Hs.56045	< 1e-4	0.0023	4.131
ENSG00000205856	C22orf42	chromosome 22 open reading frame 42	150297	NM_001010859	Hs.426551	0.0002	0.0198	4.1113
ENSG00000121068	TBX2	T-box 2	6909	NM_005994	Hs.531085	< 1e-4	0.0007	4.1057
ENSG00000031544						< 1e-4	< 1e-4	4.0982
ENSG00000198744						< 1e-4	0.0002	4.074
ENSG00000144057	ST6GAL2	ST6 beta-galactoside alpha-2,6-sialyltransferase 2	84620	NM_001142351	Hs.98265	0.0002	0.0233	4.0693
ENSG00000081803	CADPS2	calcium dependent secretion activator 2	93664	NM_001009571	Hs.649459	< 1e-4	< 1e-4	4.0417
ENSG00000103534	TMC5	transmembrane channel like 5	79838	NM_001105248	Hs.115838	< 1e-4	< 1e-4	3.9766
ENSG00000112541	PDE10A	phosphodiesterase 10A	10846	NM_001130690	Hs.348762	0.0006	0.042	3.9693
ENSG00000181195	PENK	proenkephalin	5179	NM_001135690	Hs.339831	0.0007	0.0456	3.9546
ENSG00000163132	MSX1	msh homeobox 1	4487	NM_002448	Hs.424414	< 1e-4	< 1e-4	3.9379
ENSG00000149557	FEZ1	fasciculation and elongation protein zeta 1	9638	NM_005103	Hs.224008	< 1e-4	0.0083	3.9161
ENSG00000229344						< 1e-4	< 1e-4	3.9043
ENSG00000140945	CDH13	cadherin 13	1012	NM_001220488	Hs.654386	< 1e-4	0.0045	3.8675
ENSG00000185942	NKAIN3	sodium/potassium transporting ATPase interacting 3	286183	NM_001304533	Hs.654662	< 1e-4	0.001	3.8578
ENSG00000067141	NEO1	neogenin 1	4756	NM_001172623	Hs.388613	< 1e-4	0.0001	3.8511
ENSG00000258667	LOC105370526	uncharacterized LOC105370526	105370526	NR_144368	Hs.661638	< 1e-4	0.0019	3.8224
ENSG00000141756	FKBP10	FK506 binding protein 10	60681	NM_021939	Hs.463035	< 1e-4	0.0004	3.8075
ENSG00000151303						< 1e-4	< 1e-4	3.7958
ENSG00000184500	PROS1	protein S	5627	NM_000313	Hs.64016	< 1e-4	0.0004	3.7955
ENSG00000143333	RGS16	regulator of G protein signaling 16	6004	NM_002928	Hs.413297	< 1e-4	0.0039	3.7854
ENSG00000124490	CRISP2	cysteine rich secretory protein 2	7180	NM_001142407	Hs.2042	0.0002	0.0217	3.7761
ENSG00000259594						< 1e-4	0.0086	3.7749
ENSG00000143776	CDC42BPA	CDC42 binding protein kinase alpha	8476	NM_001366010	Hs.35433	< 1e-4	0.0006	3.7621
ENSG00000264552						0.0004	0.0311	3.7551
ENSG00000104059	FAM189A1	family with sequence similarity 189 member A1	23359	NM_015307	Hs.383564	0.0004	0.0325	3.7282
ENSG00000133863	TEX15	testis expressed 15, meiosis and synapsis associated	56154	NM_001350162	Hs.458316	< 1e-4	0.0059	3.7189
ENSG00000267568	LOC105371899	uncharacterized LOC105371899	105371899	NR_136416	Hs.634683	< 1e-4	0.004	3.7089
ENSG00000144355	DLX1	distal-less homeobox 1	1745	NM_001038493	Hs.407015	< 1e-4	0.0068	3.7063
ENSG00000250501						< 1e-4	0.0029	3.6989
ENSG00000255824						< 1e-4	0.0033	3.683
ENSG00000139209	SLC38A4	solute carrier family 38 member 4	55089	NM_001143824	Hs.446077	< 1e-4	0.0043	3.6818
ENSG00000197261	C6orf141	chromosome 6 open reading frame 141	135398	NM_001145652	Hs.722010	< 1e-4	0.0097	3.6729
ENSG00000165300	SLITRK5	SLIT and NTRK like family member 5	26050	NM_015567	Hs.591208	0.0004	0.0311	3.6698
ENSG00000196963						< 1e-4	0.0005	3.6687
ENSG00000239887	C1orf226	chromosome 1 open reading frame 226	400793	NM_001085375	Hs.447011	0.0002	0.0202	3.6623
ENSG00000139656	SMIM2	small integral membrane protein 2	79024	NM_024058	Hs.730073	< 1e-4	0.0002	3.6599
ENSG00000122786	CALD1	caldesmon 1	800	NM_004342	Hs.490203	< 1e-4	0.0007	3.6524
ENSG00000152377	SPOCK1	SPARC (osteonectin), cwcv and kazal like domains proteoglycan 1	6695	NM_004598	Hs.596136	< 1e-4	0.0063	3.6244
ENSG00000198883	PNMA5	PNMA family member 5	114824	NM_001103150	Hs.573567	< 1e-4	0.0086	3.6158
ENSG00000122870	BICC1	BicC family RNA binding protein 1	80114	NM_001080512	Hs.100261	0.0003	0.0294	3.5967
ENSG00000144847	IGSF11	immunoglobulin superfamily member 11	152404	NM_001015887	Hs.112873	0.0003	0.031	3.587
ENSG00000145708	CRHBP	corticotropin releasing hormone binding protein	1393	NM_001882	Hs.115617	< 1e-4	0.004	3.585
ENSG00000167371	PRRT2	proline rich transmembrane protein 2	112476	NM_001256442	Hs.655071	< 1e-4	0.0001	3.5768
ENSG00000197262						< 1e-4	0.0116	3.5637
ENSG00000154783	FGD5	FYVE, RhoGEF and PH domain containing 5	152273	NM_001320276	Hs.412406	0.0002	0.0229	3.5571
ENSG00000259228						0.0002	0.0219	3.5455
ENSG00000005961	ITGA2B	integrin subunit alpha 2b	3674	NM_000419	Hs.411312	< 1e-4	< 1e-4	3.5245
ENSG00000177707	NECTIN3	nectin cell adhesion molecule 3	25945	NM_001243286	Hs.293917	< 1e-4	0.0015	3.502
ENSG00000211694						< 1e-4	0.0003	3.4989
ENSG00000202515	VTRNA1-3	vault RNA 1-3	56662	NR_026705		< 1e-4	0.0011	3.4755
ENSG00000197959	DNM3	dynamin 3	26052	NM_001136127	Hs.654775	< 1e-4	< 1e-4	3.4721
ENSG00000197047						< 1e-4	0.0005	3.4586
ENSG00000228013	IL6R-AS1	IL6R antisense RNA 1	101928101	NR_147855	Hs.617089	< 1e-4	0.0011	3.4554
ENSG00000148344	PTGES	prostaglandin E synthase	9536	NM_004878	Hs.146688	< 1e-4	0.0062	3.4467
ENSG00000135116	HRK	harakiri, BCL2 interacting protein	8739	NM_003806	Hs.26605	< 1e-4	0.0077	3.4398
ENSG00000101333	PLCB4	phospholipase C beta 4	5332	NM_000933	Hs.472101	0.0004	0.0354	3.4371
ENSG00000164932	CTHRC1	collagen triple helix repeat containing 1	115908	NM_001256099	Hs.405614	0.0004	0.0345	3.4279
ENSG00000147485	PXDNL	peroxidasin like	137902	NM_144651	Hs.444882	< 1e-4	0.0001	3.4263
ENSG00000100234	TIMP3	TIMP metallopeptidase inhibitor 3	7078	NM_000362	Hs.644633	< 1e-4	< 1e-4	3.4222
ENSG00000254706						0.0005	0.0394	3.4106
ENSG00000163898	LIPH	lipase H	200879	NM_139248	Hs.68864	0.0003	0.0288	3.403
ENSG00000061676	NCKAP1	NCK associated protein 1	10787	NM_013436	Hs.603732	< 1e-4	0.0004	3.3784
ENSG00000198838	RYR3	ryanodine receptor 3	6263	NM_001036	Hs.709373	< 1e-4	0.0077	3.3637
ENSG00000110900	TSPAN11	tetraspanin 11	441631	NM_001080509	Hs.505141	< 1e-4	0.0096	3.3389
ENSG00000109625	CPZ	carboxypeptidase Z	8532	NM_001014447	Hs.61995	0.0001	0.017	3.3277
ENSG00000115616	SLC9A2	solute carrier family 9 member A2	6549	NM_003048	Hs.250083	0.0004	0.0322	3.3275
ENSG00000172318	B3GALT1	beta-1,3-galactosyltransferase 1	8708	NM_020981	Hs.735833	0.0003	0.028	3.3262
ENSG00000135245	HILPDA	hypoxia inducible lipid droplet associated	29923	NM_001098786	Hs.706124	< 1e-4	< 1e-4	3.3193
ENSG00000163637	PRICKLE2	prickle planar cell polarity protein 2	166336	NM_198859	Hs.148105	0.0002	0.0188	3.3131
ENSG00000144460	NYAP2	neuronal tyrosine-phosphorylated phosphoinositide-3-kinase adaptor 2	57624	NM_020864	Hs.224409	0.0004	0.0358	3.3125
ENSG00000211519						< 1e-4	0.0102	3.3025
ENSG00000267218						< 1e-4	0.0077	3.3024
ENSG00000000003	TSPAN6	tetraspanin 6	7105	NM_001278740	Hs.43233	< 1e-4	0.0034	3.2941
ENSG00000138892	TTLL8	tubulin tyrosine ligase like 8	164714	NM_001080447	Hs.526713	0.0003	0.0294	3.2894
ENSG00000155269	GPR78	G protein-coupled receptor 78	27201	NM_080819	Hs.740355	0.0001	0.0171	3.2881
ENSG00000224376						< 1e-4	0.0024	3.2878
ENSG00000105538	RASIP1	Ras interacting protein 1	54922	NM_017805	Hs.233955	< 1e-4	0.0002	3.2872
ENSG00000115844	DLX2	distal-less homeobox 2	1746	NM_004405	Hs.419	< 1e-4	0.0004	3.2826
ENSG00000124334	IL9R	interleukin 9 receptor	3581	NM_002186	Hs.406228	< 1e-4	0.0022	3.2768
ENSG00000126603	GLIS2	GLIS family zinc finger 2	84662	NM_001318918	Hs.592087	< 1e-4	0.0036	3.2739
ENSG00000129596	CDO1	cysteine dioxygenase type 1	1036	NM_001323565	Hs.442378	< 1e-4	0.0049	3.2727
ENSG00000145864	GABRB2	gamma-aminobutyric acid type A receptor beta2 subunit	2561	NM_000813	Hs.303527	0.0002	0.0202	3.2717
ENSG00000008311	AASS	aminoadipate-semialdehyde synthase	10157	NM_005763	Hs.156738	< 1e-4	0.0097	3.2617
ENSG00000267521						0.0002	0.0202	3.2498
ENSG00000206195	DUXAP8	double homeobox A pseudogene 8	503637	NR_122113	Hs.744284	0.0006	0.0424	3.248
ENSG00000120322	PCDHB8	protocadherin beta 8	56128	NM_019120	Hs.283803	< 1e-4	0.0031	3.2439
ENSG00000239718	HLTF-AS1	HLTF antisense RNA 1	100873945	NR_046648	Hs.742423	< 1e-4	0.0116	3.2151
ENSG00000179431	FJX1	four-jointed box kinase 1	24147	NM_014344	Hs.39384	0.0002	0.019	3.1983
ENSG00000227591	HSD11B1-AS1	HSD11B1 antisense RNA 1	101930114	NR_134509	Hs.663934	< 1e-4	0.0083	3.1905
ENSG00000056661						< 1e-4	0.0017	3.1817
ENSG00000182950	ODF3L1	outer dense fiber of sperm tails 3 like 1	161753	NM_175881	Hs.144348	0.0003	0.0277	3.1708
ENSG00000091879	ANGPT2	angiopoietin 2	285	NM_001118887	Hs.583870	0.0004	0.034	3.1571
ENSG00000151276	MAGI1	membrane associated guanylate kinase, WW and PDZ domain containing 1	9223	NM_001033057	Hs.476636	0.0005	0.0394	3.1456
ENSG00000198088	NUP62CL	nucleoporin 62 C-terminal like	54830	NM_017681	Hs.163629	0.0003	0.0289	3.1356
ENSG00000166183	ASPG	asparaginase	374569	NM_001080464	Hs.146239	< 1e-4	0.0029	3.1292
ENSG00000169760	NLGN1	neuroligin 1	22871	NM_001365923	Hs.478289	0.0003	0.0269	3.0815
ENSG00000130707	ASS1	argininosuccinate synthase 1	445	NM_000050	Hs.160786	0.0005	0.038	3.08
ENSG00000102962	CCL22	C-C motif chemokine ligand 22	6367	NM_002990	Hs.534347	0.0003	0.0291	3.0592
ENSG00000166920	C15orf48	chromosome 15 open reading frame 48	84419	NM_032413	Hs.112242	0.0001	0.0129	3.0571
ENSG00000167100	SAMD14	sterile alpha motif domain containing 14	201191	NM_001257359	Hs.567769	< 1e-4	0.0042	3.0487
ENSG00000176049	JAKMIP2	janus kinase and microtubule interacting protein 2	9832	NM_001270934	Hs.740461	0.0002	0.0205	3.0416
ENSG00000185203						< 1e-4	0.0066	3.0217
ENSG00000213970						< 1e-4	0.0068	3.0123
ENSG00000202030						0.0003	0.0277	3.0107
ENSG00000160654	CD3G	CD3g molecule	917	NM_000073	Hs.2259	< 1e-4	0.0001	3.0091
ENSG00000230537	LOC100507103	uncharacterized LOC100507103	100507103	XR_001746830		< 1e-4	0.0005	3.0033
ENSG00000182747	SLC35D3	solute carrier family 35 member D3	340146	NM_001008783	Hs.369703	< 1e-4	0.0079	2.9911
ENSG00000156414	TDRD9	tudor domain containing 9	122402	NM_153046	Hs.21454	< 1e-4	0.0027	2.985
ENSG00000178462	TUBAL3	tubulin alpha like 3	79861	NM_001171864	Hs.163079	0.0004	0.0344	2.9839
ENSG00000197461	PDGFA	platelet derived growth factor subunit A	5154	NM_002607	Hs.535898	0.0002	0.0202	2.98
ENSG00000160886	LY6K	lymphocyte antigen 6 family member K	54742	NM_001160354	Hs.69517	0.0003	0.0291	2.9798
ENSG00000143036	SLC44A3	solute carrier family 44 member 3	126969	NM_001114106	Hs.483423	0.0003	0.0277	2.9718
ENSG00000259342						0.0003	0.0277	2.9588
ENSG00000164621	SMAD5-AS1	SMAD5 antisense RNA 1	9597	NM_022001	Hs.59666	0.0004	0.034	2.9373
ENSG00000189212						0.0002	0.0188	2.9371
ENSG00000124466	LYPD3	LY6/PLAUR domain containing 3	27076	NM_014400	Hs.631594	< 1e-4	0.0002	2.9239
ENSG00000177283	FZD8	frizzled class receptor 8	8325	NM_031866	Hs.302634	< 1e-4	0.0076	2.9182
ENSG00000188580	NKAIN2	sodium/potassium transporting ATPase interacting 2	154215	NM_001040214	Hs.656604	0.0006	0.0448	2.8811
ENSG00000187513	GJA4	gap junction protein alpha 4	2701	NM_002060	Hs.296310	0.0001	0.017	2.8796
ENSG00000156113	KCNMA1	potassium calcium-activated channel subfamily M alpha 1	3778	NM_001014797	Hs.144795	0.0003	0.0277	2.8657
ENSG00000164764	SBSPON	somatomedin B and thrombospondin type 1 domain containing	157869	NM_153225	Hs.439040	0.0004	0.0325	2.8656
ENSG00000227738						0.0005	0.0406	2.865
ENSG00000172818	OVOL1	ovo like transcriptional repressor 1	5017	NM_004561	Hs.134434	0.0003	0.031	2.8597
ENSG00000122711	SPINK4	serine peptidase inhibitor, Kazal type 4	27290	NM_014471	Hs.555934	0.0007	0.0483	2.8369
ENSG00000113361	CDH6	cadherin 6	1004	NM_001362435	Hs.124776	0.0007	0.0499	2.8331
ENSG00000167286	CD3D	CD3d molecule	915	NM_000732	Hs.504048	< 1e-4	0.0002	2.828
ENSG00000255874	LINC00346	long intergenic non-protein coding RNA 346	283487	NM_178514	Hs.245390	< 1e-4	0.0068	2.8051
ENSG00000144935	TRPC1	transient receptor potential cation channel subfamily C member 1	7220	NM_001251845	Hs.250687	< 1e-4	0.0096	2.7929
ENSG00000112077	RHAG	Rh associated glycoprotein	6005	NM_000324	Hs.120950	0.0006	0.0442	2.7822
ENSG00000163380	LMOD3	leiomodin 3	56203	NM_001304418	Hs.350621	0.0002	0.0247	2.7696
ENSG00000175832	ETV4	ETS variant 4	2118	NM_001079675	Hs.434059	0.0003	0.0278	2.7675
ENSG00000267705						0.0004	0.0311	2.7656
ENSG00000236312						0.0003	0.0277	2.7655
ENSG00000156206	CFAP161	cilia and flagella associated protein 161	161502	NM_001353365	Hs.130979	0.0003	0.027	2.7472
ENSG00000166091	CMTM5	CKLF like MARVEL transmembrane domain containing 5	116173	NM_001037288	Hs.99272	< 1e-4	0.011	2.747
ENSG00000175984	DENND2C	DENN domain containing 2C	163259	NM_001256404	Hs.654928	< 1e-4	0.0068	2.7436
ENSG00000197632	SERPINB2	serpin family B member 2	5055	NM_001143818	Hs.594481	< 1e-4	0.0097	2.7388
ENSG00000214756	CSKMT	citrate synthase lysine methyltransferase	751071	NM_001043229	Hs.640726	< 1e-4	< 1e-4	2.7212
ENSG00000219135						0.0005	0.0361	2.7138
ENSG00000187699	C2orf88	chromosome 2 open reading frame 88	84281	NM_001042519	Hs.389311	< 1e-4	0.0034	2.7121
ENSG00000167771	RCOR2	REST corepressor 2	283248	NM_001363648	Hs.98788	0.0005	0.0394	2.6865
ENSG00000238115						0.0005	0.0401	2.6824
ENSG00000166831	RBPMS2	RNA binding protein, mRNA processing factor 2	348093	NM_194272	Hs.436518	0.0002	0.0182	2.6773
ENSG00000091656	ZFHX4	zinc finger homeobox 4	79776	NM_024721	Hs.458973	0.0007	0.0471	2.6511
ENSG00000233708						0.0004	0.0349	2.6469
ENSG00000181804	SLC9A9	solute carrier family 9 member A9	285195	NM_173653	Hs.302257	< 1e-4	0.0001	2.6416
ENSG00000124102	PI3	peptidase inhibitor 3	5266	NM_002638	Hs.112341	0.0007	0.0499	2.6077
ENSG00000264780						0.0003	0.0269	2.5731
ENSG00000215218	UBE2QL1	ubiquitin conjugating enzyme E2 Q family like 1	134111	NM_001145161	Hs.126856	0.0005	0.0382	2.5636
ENSG00000229956	ZRANB2-AS2	ZRANB2 antisense RNA 2 (head to head)	100852410	NR_046217	Hs.535534	0.0003	0.0289	2.5623
ENSG00000127329	PTPRB	protein tyrosine phosphatase, receptor type B	5787	NM_001109754	Hs.201030	0.0002	0.0188	2.543
ENSG00000204420	MPIG6B	megakaryocyte and platelet inhibitory receptor G6b	80739	NM_025260	Hs.247879	< 1e-4	0.0064	2.5333
ENSG00000260021						0.0004	0.0338	2.5303
ENSG00000117318	ID3	inhibitor of DNA binding 3, HLH protein	3399	NM_002167	Hs.76884	< 1e-4	0.011	2.5259
ENSG00000166510	CCDC68	coiled-coil domain containing 68	80323	NM_001143829	Hs.120790	0.0004	0.0311	2.5217
ENSG00000135338	LCA5	LCA5, lebercilin	167691	NM_001122769	Hs.21945	< 1e-4	0.0088	2.5086
ENSG00000006042	TMEM98	transmembrane protein 98	26022	NM_001033504	Hs.3447	0.0004	0.0311	2.4936
ENSG00000104951	IL4I1	interleukin 4 induced 1	259307	NM_001258017	Hs.574492	< 1e-4	0.0001	2.4834
ENSG00000119508	NR4A3	nuclear receptor subfamily 4 group A member 3	8013	NM_006981	Hs.279522	< 1e-4	0.0037	2.4576
ENSG00000114315	HES1	hes family bHLH transcription factor 1	3280	NM_005524	Hs.250666	< 1e-4	0.0036	2.4518
ENSG00000181690	PLAG1	PLAG1 zinc finger	5324	NM_001114634	Hs.14968	< 1e-4	0.0033	2.4467
ENSG00000217801	LOC100288175	uncharacterized LOC100288175	100288175	NR_148960	Hs.713286	0.0001	0.0132	2.4073
ENSG00000163536	SERPINI1	serpin family I member 1	5274	NM_001122752	Hs.478153	< 1e-4	0.0008	2.3496
ENSG00000125538	IL1B	interleukin 1 beta	3553	NM_000576	Hs.126256	0.0004	0.0331	2.3465
ENSG00000119865	CNRIP1	cannabinoid receptor interacting protein 1	25927	NM_001111101	Hs.212885	0.0001	0.0144	2.3234
ENSG00000223001						0.0003	0.0303	2.3055
ENSG00000123610	TNFAIP6	TNF alpha induced protein 6	7130	NM_007115	Hs.437322	< 1e-4	0.0011	2.3017
ENSG00000167644	C19orf33	chromosome 19 open reading frame 33	64073	NM_001317801	Hs.631544	0.0006	0.0411	2.2692
ENSG00000213658	LAT	linker for activation of T cells	27040	NM_001014987	Hs.632179	< 1e-4	< 1e-4	2.2632
ENSG00000233559						0.0003	0.0277	2.2596
ENSG00000126353	CCR7	C-C motif chemokine receptor 7	1236	NM_001301714	Hs.370036	< 1e-4	0.0069	2.2565
ENSG00000240758						< 1e-4	0.0025	2.2547
ENSG00000064886	CHI3L2	chitinase 3 like 2	1117	NM_001025197	Hs.514840	< 1e-4	0.006	2.2318
ENSG00000203618	GP1BB	glycoprotein Ib platelet subunit beta	2812	NM_000407	Hs.283743	< 1e-4	0.001	2.217
ENSG00000207118	SNORD14D	small nucleolar RNA, C/D box 14D	85390	NR_001454		< 1e-4	0.0066	2.2016
ENSG00000214435	AS3MT	arsenite methyltransferase	57412	NM_020682	Hs.720370	< 1e-4	0.0068	2.1904
ENSG00000231233						0.0006	0.042	2.1865
ENSG00000204681	GABBR1	gamma-aminobutyric acid type B receptor subunit 1	2550	NM_001319053	Hs.167017	0.0002	0.0188	2.1862
ENSG00000257058						0.0006	0.0451	2.1835
ENSG00000150594	ADRA2A	adrenoceptor alpha 2A	150	NM_000681	Hs.249159	0.0007	0.0491	2.1201
ENSG00000184005	ST6GALNAC3	ST6 N-acetylgalactosaminide alpha-2,6-sialyltransferase 3	256435	NM_001160011	Hs.337040	0.0002	0.0247	2.098
ENSG00000078401	EDN1	endothelin 1	1906	NM_001168319	Hs.511899	0.0005	0.0404	2.0836
ENSG00000202252	SNORD14C	small nucleolar RNA, C/D box 14C	85389	NR_001453		< 1e-4	0.0053	2.0517
ENSG00000261215						0.0007	0.0491	2.047
ENSG00000187186	LOC730098	uncharacterized LOC730098	730098	NM_001320037	Hs.459590	0.0005	0.0401	2.031
ENSG00000154511	DIPK1A	divergent protein kinase domain 1A	388650	NM_001006605	Hs.180946	0.0006	0.0422	2.0053
ENSG00000117461	PIK3R3	phosphoinositide-3-kinase regulatory subunit 3	8503	NM_001114172	Hs.655387	0.0003	0.0289	2.004
ENSG00000237729						0.0003	0.0269	1.9967
ENSG00000121594	CD80	CD80 molecule	941	NM_005191	Hs.838	0.0005	0.0397	1.995
ENSG00000197520	FAM177B	family with sequence similarity 177 member B	400823	NM_001324080	Hs.697608	< 1e-4	0.0116	1.9842
ENSG00000267757	EML2-AS1	EML2 antisense RNA 1	100287177	NM_001242348	Hs.668611	< 1e-4	0.0066	1.9778
ENSG00000264017						0.0005	0.0371	1.9731
ENSG00000019144	PHLDB1	pleckstrin homology like domain family B member 1	23187	NM_001144758	Hs.504062	0.0006	0.0451	1.9591
ENSG00000232810	TNF	tumor necrosis factor	7124	NM_000594	Hs.241570	0.0003	0.0277	1.958
ENSG00000100097	LGALS1	galectin 1	3956	NM_002305	Hs.445351	0.0002	0.0232	1.9564
ENSG00000261326						0.0007	0.0474	1.9478
ENSG00000198753	PLXNB3	plexin B3	5365	NM_001163257	Hs.632833	0.0003	0.0294	1.9258
ENSG00000185022	MAFF	MAF bZIP transcription factor F	23764	NM_001161572	Hs.517617	< 1e-4	0.0023	1.9177
ENSG00000049249	TNFRSF9	TNF receptor superfamily member 9	3604	NM_001561	Hs.86447	0.0001	0.0158	1.8904
ENSG00000249784	SCARNA22	small Cajal body-specific RNA 22	677770	NR_003004	Hs.676951	0.0006	0.0413	1.865
ENSG00000252006						0.0006	0.0413	1.865
ENSG00000235297						0.0007	0.0476	1.8591
ENSG00000212464	SNORA12	small nucleolar RNA, H/ACA box 12	677800	NR_002954	Hs.662165	< 1e-4	0.0122	1.8346
ENSG00000186352	ANKRD37	ankyrin repeat domain 37	353322	NM_181726	Hs.508154	< 1e-4	0.0023	1.8159
ENSG00000184702	2020-09-05	septin 5	5413	NM_001009939	Hs.728762	< 1e-4	0.0038	1.8086
ENSG00000187479	C11orf96	chromosome 11 open reading frame 96	387763	NM_001145033	Hs.530443	0.0005	0.0371	1.7833
ENSG00000116824	CD2	CD2 molecule	914	NM_001328609	Hs.523500	< 1e-4	0.0098	1.7789
ENSG00000154479	CCDC173	coiled-coil domain containing 173	129881	NM_001085447	Hs.370111	0.0003	0.0294	1.7787
ENSG00000184414						0.0007	0.0477	1.7569
ENSG00000120051	CFAP58	cilia and flagella associated protein 58	159686	NM_001008723	Hs.253576	0.0003	0.026	1.7014
ENSG00000213889	PPM1N	protein phosphatase, Mg2+/Mn2+ dependent 1N (putative)	147699	NM_001080401	Hs.532872	0.0002	0.0188	1.6824
ENSG00000150347	ARID5B	AT-rich interaction domain 5B	84159	NM_001244638	Hs.535297	< 1e-4	0.0004	1.6567
ENSG00000261889						0.0005	0.0362	1.6445
ENSG00000237181						0.0002	0.0221	1.6399
ENSG00000206597	SNORA57	small nucleolar RNA, H/ACA box 57	692158	NR_004390	Hs.687390	< 1e-4	0.0049	1.6312
ENSG00000229806						0.0002	0.0227	1.6097
ENSG00000241666						0.0004	0.0311	1.5701
ENSG00000137880	GCHFR	GTP cyclohydrolase I feedback regulator	2644	NM_005258	Hs.631717	0.0003	0.0294	1.5549
ENSG00000140416	TPM1	tropomyosin 1	7168	NM_000366	Hs.133892	0.0004	0.0311	1.5543
ENSG00000261005						< 1e-4	0.0037	1.5244
ENSG00000267011						0.0002	0.0196	1.5222
ENSG00000255153	TOLLIP-AS1	TOLLIP antisense RNA 1 (head to head)	255512	NR_029409	Hs.588291	0.0007	0.0461	1.5169
ENSG00000232671	ZNF687-AS1	ZNF687 antisense RNA 1	100507670	NR_135595	Hs.225083	0.0001	0.017	1.5161
ENSG00000207601						0.0007	0.048	1.5072
ENSG00000214595	EML6	echinoderm microtubule associated protein like 6	400954	NM_001039753	Hs.656692	0.0006	0.0413	1.4616
ENSG00000212864	RNF208	ring finger protein 208	727800	NM_031297	Hs.512767	0.0006	0.0445	1.4495
ENSG00000112096	SOD2	superoxide dismutase 2	6648	NM_000636	Hs.487046	< 1e-4	0.0124	1.4462
ENSG00000266402	SNHG25	small nucleolar RNA host gene 25	105376843	NR_132278	Hs.405444	0.0004	0.0322	1.4285
ENSG00000124693						0.0006	0.042	1.4049
ENSG00000263391						0.0003	0.026	1.4018
ENSG00000232769						0.0005	0.0407	1.4018
ENSG00000214530	STARD10	StAR related lipid transfer domain containing 10	10809	NM_006645	Hs.188606	< 1e-4	0.0044	1.3516
ENSG00000260257						0.0002	0.0224	1.3278
ENSG00000199293	SNORA21	small nucleolar RNA, H/ACA box 21	619505	NR_002576	Hs.738742	0.0004	0.0349	1.3244
ENSG00000168209	DDIT4	DNA damage inducible transcript 4	54541	NM_019058	Hs.744875	0.0004	0.0316	1.3118
ENSG00000170906	NDUFA3	NADH:ubiquinone oxidoreductase subunit A3	4696	NM_004542	Hs.198269	0.0005	0.036	1.3075
ENSG00000227507	LTB	lymphotoxin beta	4050	NM_002341	Hs.376208	0.0004	0.0311	1.2949
ENSG00000103363	ELOB	elongin B	6923	NM_007108	Hs.172772	< 1e-4	0.0109	1.1885
ENSG00000116717	GADD45A	growth arrest and DNA damage inducible alpha	1647	NM_001199741	Hs.80409	< 1e-4	0.0029	1.1753
ENSG00000111674	ENO2	enolase 2	2026	NM_001975	Hs.511915	0.0004	0.0311	1.1724
ENSG00000138756	BMP2K	BMP2 inducible kinase	55589	NM_017593	Hs.146551	0.0005	0.0363	1.0734
ENSG00000173402	DAG1	dystroglycan 1	1605	NM_001165928	Hs.76111	< 1e-4	0.0043	1.0642
ENSG00000203760	CENPW	centromere protein W	387103	NM_001012507	Hs.486401	0.0004	0.0316	1.0592
ENSG00000258674						0.0004	0.0322	1.0307
ENSG00000186010	NDUFA13	NADH:ubiquinone oxidoreductase subunit A13	51079	NM_015965	Hs.534453	0.0003	0.0294	1.028
ENSG00000085721	RRN3	RRN3 homolog, RNA polymerase I transcription factor	54700	NM_001301064	Hs.460078	0.0006	0.0451	0.986
ENSG00000250067	YJEFN3	YjeF N-terminal domain containing 3	374887	NM_001190328	Hs.729508	0.0004	0.0316	0.9716
ENSG00000173451	THAP2	THAP domain containing 2	83591	NM_031435	Hs.245798	0.0006	0.042	0.9692
ENSG00000163110	PDLIM5	PDZ and LIM domain 5	10611	NM_001011513	Hs.480311	0.0002	0.0183	0.9643
ENSG00000155329	ZCCHC10	zinc finger CCHC-type containing 10	54819	NM_001300816	Hs.29700	0.0002	0.0238	0.9088
ENSG00000184983	NDUFA6	NADH:ubiquinone oxidoreductase subunit A6	4700	NM_002490	Hs.274416	0.0007	0.0487	0.8535
ENSG00000198730	CTR9	CTR9 homolog, Paf1/RNA polymerase II complex component	9646	NM_001346279	Hs.725151	0.0003	0.0305	0.8019
ENSG00000104529	EEF1D	eukaryotic translation elongation factor 1 delta	1936	NM_001130053	Hs.333388	0.0003	0.0281	0.7612
ENSG00000233954	UQCRHL	ubiquinol-cytochrome c reductase hinge protein like	440567	NM_001089591	Hs.568229	0.0005	0.0374	0.7589
ENSG00000205323	SARNP	SAP domain containing ribonucleoprotein	84324	NM_033082	Hs.505676	0.0005	0.0401	0.5671
ENSG00000163050	COQ8A	coenzyme Q8A	56997	NM_020247	Hs.118241	< 1e-4	0.0109	-0.6059
ENSG00000107566	ERLIN1	ER lipid raft associated 1	10613	NM_001100626	Hs.150087	0.0006	0.0431	-0.6782
ENSG00000173638	SLC19A1	solute carrier family 19 member 1	6573	NM_001205206	Hs.84190	0.0005	0.0381	-0.8105
ENSG00000128815	WDFY4	WDFY family member 4	57705	NM_020945	Hs.287379	0.0004	0.0316	-1.1311
ENSG00000144852	NR1I2	nuclear receptor subfamily 1 group I member 2	8856	NM_003889	Hs.7303	0.0006	0.0413	-1.8078
ENSG00000138083	SIX3	SIX homeobox 3	6496	NM_005413	Hs.567336	0.0003	0.0277	-4.5781
ENSG00000259439	LINC01833	long intergenic non-protein coding RNA 1833	107985879	NR_147194	Hs.436392	0.0004	0.0311	-4.6312
ENSG00000235994						0.0003	0.0269	-4.7167
ENSG00000092009	CMA1	chymase 1	1215	NM_001308083	Hs.135626	0.0001	0.0164	-5.004
ENSG00000183098	GPC6	glypican 6	10082	NM_005708	Hs.444329	0.0005	0.0394	-5.5351
ENSG00000168903	BTNL3	butyrophilin like 3	10917	NM_006707	Hs.225949	< 1e-4	0.0011	-6.4826

## Sheet: S6
Supplemental Table S6. Differentially expressed genes between cases with CM-induced pY-STAT5 DMFI <= 1.18 (STAT5 Low) v. DMFI 1.19 - 2.25 (STAT5 Mid)
UniqueID	Symbol	Name	EntrezID	Accession	UGCluster	P_Value	FDR	log2FC(STAT5_Low/STAT5_Mid)
ENSG00000112309	B3GAT2	beta-1,3-glucuronyltransferase 2	135152	NM_080742	Hs.713609	< 1e-4	< 1e-4	8.6929
ENSG00000172987	HPSE2	heparanase 2 (inactive)	60495	NM_001166244	Hs.500750	< 1e-4	< 1e-4	8.5329
ENSG00000206384	COL6A6	collagen type VI alpha 6 chain	131873	NM_001102608	Hs.591282	< 1e-4	< 1e-4	8.514
ENSG00000169427	KCNK9	potassium two pore domain channel subfamily K member 9	51305	NM_001282534	Hs.493037	< 1e-4	< 1e-4	8.1116
ENSG00000102287	GABRE	gamma-aminobutyric acid type A receptor epsilon subunit	2564	NM_004961	Hs.22785	< 1e-4	< 1e-4	7.713
ENSG00000053438	NNAT	neuronatin	4826	NM_001322802	Hs.504703	< 1e-4	0.0003	7.4953
ENSG00000108342	CSF3	colony stimulating factor 3	1440	NM_000759	Hs.2233	< 1e-4	0.0003	7.3808
ENSG00000185008	ROBO2	roundabout guidance receptor 2	6092	NM_001128929	Hs.13305	< 1e-4	< 1e-4	7.2576
ENSG00000206052	DOK6	docking protein 6	220164	NM_152721	Hs.278285	< 1e-4	< 1e-4	7.0577
ENSG00000176887	SOX11	SRY-box 11	6664	NM_003108	Hs.432638	< 1e-4	< 1e-4	6.9922
ENSG00000197991	PCDH20	protocadherin 20	64881	NM_022843	Hs.391781	< 1e-4	< 1e-4	6.8946
ENSG00000064195	DLX3	distal-less homeobox 3	1747	NM_005220	Hs.134194	< 1e-4	< 1e-4	6.8741
ENSG00000172752	COL6A5	collagen type VI alpha 5 chain	256076	NM_001278298	Hs.205403	< 1e-4	< 1e-4	6.8064
ENSG00000103241	FOXF1	forkhead box F1	2294	NM_001451	Hs.155591	< 1e-4	< 1e-4	6.7886
ENSG00000154099	DNAAF1	dynein axonemal assembly factor 1	123872	NM_001318756	Hs.310164	< 1e-4	< 1e-4	6.5581
ENSG00000196482	ESRRG	estrogen related receptor gamma	2104	NM_001134285	Hs.444225	0.0005	0.0417	6.4541
ENSG00000131831	RAI2	retinoic acid induced 2	10742	NM_001172732	Hs.446680	< 1e-4	< 1e-4	6.449
ENSG00000101134	DOK5	docking protein 5	55816	NM_001294161	Hs.473133	< 1e-4	0.0019	6.3857
ENSG00000159217	IGF2BP1	insulin like growth factor 2 mRNA binding protein 1	10642	NM_001160423	Hs.144936	< 1e-4	0.0087	6.3207
ENSG00000115009	CCL20	C-C motif chemokine ligand 20	6364	NM_001130046	Hs.75498	< 1e-4	< 1e-4	6.2951
ENSG00000183914	DNAH2	dynein axonemal heavy chain 2	146754	NM_001303270	Hs.367649	< 1e-4	< 1e-4	6.252
ENSG00000138759	FRAS1	Fraser extracellular matrix complex subunit 1	80144	NM_001166133	Hs.369448	< 1e-4	< 1e-4	6.1317
ENSG00000011201	ANOS1	anosmin 1	3730	NM_000216	Hs.521869	< 1e-4	< 1e-4	5.916
ENSG00000107984	DKK1	dickkopf WNT signaling pathway inhibitor 1	22943	NM_012242	Hs.40499	< 1e-4	< 1e-4	5.9058
ENSG00000137672	TRPC6	transient receptor potential cation channel subfamily C member 6	7225	NM_004621	Hs.159003	< 1e-4	< 1e-4	5.7396
ENSG00000185630	PBX1	PBX homeobox 1	5087	NM_001204961	Hs.557097	< 1e-4	< 1e-4	5.6439
ENSG00000148671	ADIRF	adipogenesis regulatory factor	10974	NM_006829	Hs.642660	< 1e-4	0.001	5.6125
ENSG00000129277						< 1e-4	0.0008	5.6086
ENSG00000205021						< 1e-4	0.0017	5.5465
ENSG00000134548	SPX	spexin hormone	80763	NM_030572	Hs.130692	< 1e-4	< 1e-4	5.3985
ENSG00000130234	ACE2	angiotensin I converting enzyme 2	59272	NM_021804	Hs.178098	< 1e-4	0.0002	5.3524
ENSG00000138193	PLCE1	phospholipase C epsilon 1	51196	NM_001165979	Hs.655033	< 1e-4	0.0001	5.3341
ENSG00000250241	LOC101927359	uncharacterized LOC101927359	101927359	NR_125885	Hs.649960	< 1e-4	0.0016	5.2612
ENSG00000074219	TEAD2	TEA domain transcription factor 2	8463	NM_001256658	Hs.515534	< 1e-4	0.0004	5.2411
ENSG00000164188	RANBP3L	RAN binding protein 3 like	202151	NM_001161429	Hs.199777	< 1e-4	0.0005	5.1993
ENSG00000138735	PDE5A	phosphodiesterase 5A	8654	NM_001083	Hs.647971	< 1e-4	0.0003	5.1715
ENSG00000006075						< 1e-4	0.0007	5.1349
ENSG00000101871	MID1	midline 1	4281	NM_000381	Hs.27695	< 1e-4	< 1e-4	5.1216
ENSG00000168772	CXXC4	CXXC finger protein 4	80319	NM_025212	Hs.12248	< 1e-4	< 1e-4	5.119
ENSG00000165995	CACNB2	calcium voltage-gated channel auxiliary subunit beta 2	783	NM_000724	Hs.59093	< 1e-4	0.0039	5.0048
ENSG00000152611	CAPSL	calcyphosine like	133690	NM_001042625	Hs.55150	< 1e-4	< 1e-4	4.9946
ENSG00000006118	TMEM132A	transmembrane protein 132A	54972	NM_017870	Hs.118552	< 1e-4	0.0058	4.9937
ENSG00000225172						0.0002	0.0267	4.9184
ENSG00000256515						< 1e-4	0.002	4.8348
ENSG00000196208	GREB1	growth regulating estrogen receptor binding 1	9687	NM_014668	Hs.467733	< 1e-4	0.0006	4.8171
ENSG00000185942	NKAIN3	sodium/potassium transporting ATPase interacting 3	286183	NM_001304533	Hs.654662	< 1e-4	< 1e-4	4.7711
ENSG00000176358	TAC4	tachykinin 4	255061	NM_001077503	Hs.652130	< 1e-4	0.0023	4.7513
ENSG00000267755						< 1e-4	0.0083	4.6001
ENSG00000008311	AASS	aminoadipate-semialdehyde synthase	10157	NM_005763	Hs.156738	< 1e-4	< 1e-4	4.5809
ENSG00000110944	IL23A	interleukin 23 subunit alpha	51561	NM_016584	Hs.98309	< 1e-4	0.0001	4.5209
ENSG00000170955	CAVIN3	caveolae associated protein 3	112464	NM_145040	Hs.434044	< 1e-4	0.0004	4.5154
ENSG00000138650	PCDH10	protocadherin 10	57575	NM_020815	Hs.192859	0.0006	0.0495	4.5144
ENSG00000132793	LPIN3	lipin 3	64900	NM_001301860	Hs.25897	< 1e-4	0.0004	4.4946
ENSG00000136944	LMX1B	LIM homeobox transcription factor 1 beta	4010	NM_001174146	Hs.129133	0.0001	0.0195	4.3356
ENSG00000182676	PPP1R27	protein phosphatase 1 regulatory subunit 27	116729	NM_001007533	Hs.454720	< 1e-4	0.0023	4.3348
ENSG00000103534	TMC5	transmembrane channel like 5	79838	NM_001105248	Hs.115838	< 1e-4	< 1e-4	4.3263
ENSG00000106341	PPP1R17	protein phosphatase 1 regulatory subunit 17	10842	NM_001145123	Hs.227011	0.0006	0.0484	4.3184
ENSG00000071909	MYO3B	myosin IIIB	140469	NM_001083615	Hs.671900	< 1e-4	0.0009	4.309
ENSG00000115008	IL1A	interleukin 1 alpha	3552	NM_000575	Hs.1722	< 1e-4	0.0005	4.2409
ENSG00000167889	MGAT5B	alpha-1,6-mannosylglycoprotein 6-beta-N-acetylglucosaminyltransferase B	146664	NM_001199172	Hs.144531	< 1e-4	0.0007	4.2106
ENSG00000172572	PDE3A	phosphodiesterase 3A	5139	NM_000921	Hs.386791	< 1e-4	0.0008	4.1908
ENSG00000239718	HLTF-AS1	HLTF antisense RNA 1	100873945	NR_046648	Hs.742423	< 1e-4	0.0007	4.1736
ENSG00000122870	BICC1	BicC family RNA binding protein 1	80114	NM_001080512	Hs.100261	< 1e-4	0.0003	4.1724
ENSG00000117069	ST6GALNAC5	ST6 N-acetylgalactosaminide alpha-2,6-sialyltransferase 5	81849	NM_001320273	Hs.149201	< 1e-4	0.0039	4.1388
ENSG00000031544						< 1e-4	0.0001	4.1223
ENSG00000081803	CADPS2	calcium dependent secretion activator 2	93664	NM_001009571	Hs.649459	< 1e-4	< 1e-4	4.1133
ENSG00000170374	SP7	Sp7 transcription factor	121340	NM_001173467	Hs.209402	< 1e-4	0.0094	4.0773
ENSG00000258667	LOC105370526	uncharacterized LOC105370526	105370526	NR_144368	Hs.661638	< 1e-4	0.0043	3.9832
ENSG00000067141	NEO1	neogenin 1	4756	NM_001172623	Hs.388613	< 1e-4	0.0007	3.9661
ENSG00000183844	FAM3B	family with sequence similarity 3 member B	54097	NM_058186	Hs.473877	0.0002	0.0219	3.9594
ENSG00000136244	IL6	interleukin 6	3569	NM_000600	Hs.654458	< 1e-4	0.0109	3.9563
ENSG00000198744						< 1e-4	0.0023	3.9343
ENSG00000197061	HIST1H4C	histone cluster 1 H4 family member c	8364	NM_003542	Hs.46423	< 1e-4	0.0009	3.9257
ENSG00000164400	CSF2	colony stimulating factor 2	1437	NM_000758	Hs.1349	< 1e-4	0.0068	3.9251
ENSG00000235098	ANKRD65	ankyrin repeat domain 65	441869	NM_001145210	Hs.381222	0.0001	0.0195	3.9065
ENSG00000166863	TAC3	tachykinin 3	6866	NM_001006667	Hs.9730	< 1e-4	0.001	3.876
ENSG00000198838	RYR3	ryanodine receptor 3	6263	NM_001036	Hs.709373	< 1e-4	0.0039	3.8736
ENSG00000250102						< 1e-4	0.0083	3.8694
ENSG00000120279	MYCT1	MYC target 1	80177	NM_025107	Hs.18160	< 1e-4	0.0023	3.8437
ENSG00000166394	CYB5R2	cytochrome b5 reductase 2	51700	NM_001001336	Hs.414362	< 1e-4	0.0054	3.8344
ENSG00000170775	GPR37	G protein-coupled receptor 37	2861	NM_005302	Hs.406094	< 1e-4	0.0023	3.8153
ENSG00000141756	FKBP10	FK506 binding protein 10	60681	NM_021939	Hs.463035	< 1e-4	0.001	3.8124
ENSG00000188467	SLC24A5	solute carrier family 24 member 5	283652	NM_205850	Hs.710240	0.0004	0.0374	3.8067
ENSG00000106258	CYP3A5	cytochrome P450 family 3 subfamily A member 5	1577	NM_000777	Hs.571258	< 1e-4	0.0071	3.7896
ENSG00000139656	SMIM2	small integral membrane protein 2	79024	NM_024058	Hs.730073	< 1e-4	0.0008	3.7883
ENSG00000133863	TEX15	testis expressed 15, meiosis and synapsis associated	56154	NM_001350162	Hs.458316	< 1e-4	0.013	3.7723
ENSG00000229344						< 1e-4	< 1e-4	3.7645
ENSG00000099399	MAGEB2	MAGE family member B2	4113	NM_002364	Hs.113824	0.0003	0.0332	3.7619
ENSG00000144681	STAC	SH3 and cysteine rich domain	6769	NM_001292049	Hs.56045	0.0002	0.0241	3.7524
ENSG00000138622	HCN4	hyperpolarization activated cyclic nucleotide gated potassium channel 4	10021	NM_005477	Hs.86941	< 1e-4	0.0046	3.7427
ENSG00000122786	CALD1	caldesmon 1	800	NM_004342	Hs.490203	< 1e-4	0.0016	3.7281
ENSG00000197959	DNM3	dynamin 3	26052	NM_001136127	Hs.654775	< 1e-4	< 1e-4	3.708
ENSG00000184500	PROS1	protein S	5627	NM_000313	Hs.64016	< 1e-4	0.004	3.6819
ENSG00000206195	DUXAP8	double homeobox A pseudogene 8	503637	NR_122113	Hs.744284	< 1e-4	0.0122	3.6764
ENSG00000236824	BCYRN1	brain cytoplasmic RNA 1	618	NR_001568		< 1e-4	0.0023	3.6507
ENSG00000140945	CDH13	cadherin 13	1012	NM_001220488	Hs.654386	< 1e-4	0.0047	3.6452
ENSG00000138685	FGF2	fibroblast growth factor 2	2247	NM_001361665	Hs.284244	0.0001	0.0159	3.6183
ENSG00000189212						< 1e-4	0.0065	3.6044
ENSG00000267568	LOC105371899	uncharacterized LOC105371899	105371899	NR_136416	Hs.634683	0.0001	0.0188	3.5876
ENSG00000005961	ITGA2B	integrin subunit alpha 2b	3674	NM_000419	Hs.411312	< 1e-4	0.0002	3.5838
ENSG00000238266	LINC00707	long intergenic non-protein coding RNA 707	100507127	NR_038291	Hs.498571	< 1e-4	0.0099	3.5733
ENSG00000232941						0.0001	0.0188	3.5685
ENSG00000006747	SCIN	scinderin	85477	NM_001112706	Hs.633359	0.0001	0.0195	3.5573
ENSG00000197261	C6orf141	chromosome 6 open reading frame 141	135398	NM_001145652	Hs.722010	0.0002	0.0219	3.5535
ENSG00000151303						< 1e-4	0.0011	3.5293
ENSG00000254008	LINC00051	long intergenic non-protein coding RNA 51	619434	NR_024378	Hs.393308	< 1e-4	0.0122	3.528
ENSG00000260629	BGLT3	beta globin locus transcript 3	103344929	NR_121648	Hs.295459	0.0003	0.0315	3.5206
ENSG00000267218						0.0004	0.0374	3.5175
ENSG00000232721						< 1e-4	0.0069	3.5165
ENSG00000198883	PNMA5	PNMA family member 5	114824	NM_001103150	Hs.573567	0.0002	0.0251	3.513
ENSG00000197262						0.0005	0.0396	3.5063
ENSG00000211694						< 1e-4	0.001	3.495
ENSG00000143333	RGS16	regulator of G protein signaling 16	6004	NM_002928	Hs.413297	0.0001	0.0193	3.4856
ENSG00000187715	KBTBD12	kelch repeat and BTB domain containing 12	166348	NM_207335	Hs.132087	0.0001	0.0155	3.477
ENSG00000144355	DLX1	distal-less homeobox 1	1745	NM_001038493	Hs.407015	0.0002	0.0218	3.476
ENSG00000250501						0.0002	0.022	3.4338
ENSG00000143776	CDC42BPA	CDC42 binding protein kinase alpha	8476	NM_001366010	Hs.35433	< 1e-4	0.0085	3.4334
ENSG00000167371	PRRT2	proline rich transmembrane protein 2	112476	NM_001256442	Hs.655071	< 1e-4	0.0005	3.432
ENSG00000156103	MMP16	matrix metallopeptidase 16	4325	NM_005941	Hs.492187	0.0006	0.0443	3.4212
ENSG00000125378	BMP4	bone morphogenetic protein 4	652	NM_001202	Hs.68879	0.0002	0.0234	3.4016
ENSG00000110900	TSPAN11	tetraspanin 11	441631	NM_001080509	Hs.505141	< 1e-4	0.0096	3.3874
ENSG00000121068	TBX2	T-box 2	6909	NM_005994	Hs.531085	< 1e-4	0.0123	3.3466
ENSG00000255824						0.0002	0.0197	3.3451
ENSG00000145864	GABRB2	gamma-aminobutyric acid type A receptor beta2 subunit	2561	NM_000813	Hs.303527	0.0002	0.0241	3.339
ENSG00000109625	CPZ	carboxypeptidase Z	8532	NM_001014447	Hs.61995	< 1e-4	0.0094	3.3191
ENSG00000109193	SULT1E1	sulfotransferase family 1E member 1	6783	NM_005420	Hs.479898	0.0002	0.0244	3.3143
ENSG00000115844	DLX2	distal-less homeobox 2	1746	NM_004405	Hs.419	< 1e-4	0.0016	3.2941
ENSG00000257749						< 1e-4	0.0093	3.2863
ENSG00000061676	NCKAP1	NCK associated protein 1	10787	NM_013436	Hs.603732	< 1e-4	0.0122	3.2748
ENSG00000100234	TIMP3	TIMP metallopeptidase inhibitor 3	7078	NM_000362	Hs.644633	< 1e-4	0.0009	3.2707
ENSG00000177707	NECTIN3	nectin cell adhesion molecule 3	25945	NM_001243286	Hs.293917	< 1e-4	0.0039	3.2659
ENSG00000155269	GPR78	G protein-coupled receptor 78	27201	NM_080819	Hs.740355	< 1e-4	0.0099	3.2491
ENSG00000213657						0.0003	0.0332	3.2458
ENSG00000131620	ANO1	anoctamin 1	55107	NM_018043	Hs.503074	0.0001	0.018	3.2413
ENSG00000147485	PXDNL	peroxidasin like	137902	NM_144651	Hs.444882	< 1e-4	0.0021	3.2287
ENSG00000124334	IL9R	interleukin 9 receptor	3581	NM_002186	Hs.406228	< 1e-4	0.0099	3.2245
ENSG00000135245	HILPDA	hypoxia inducible lipid droplet associated	29923	NM_001098786	Hs.706124	< 1e-4	0.0011	3.2191
ENSG00000165105	RASEF	RAS and EF-hand domain containing	158158	NM_152573	Hs.129136	< 1e-4	0.0119	3.2064
ENSG00000224376						< 1e-4	0.0052	3.2047
ENSG00000091879	ANGPT2	angiopoietin 2	285	NM_001118887	Hs.583870	0.0003	0.0304	3.1918
ENSG00000158164	TMSB15A	thymosin beta 15a	11013	NM_021992	Hs.56145	0.0001	0.0186	3.1912
ENSG00000135116	HRK	harakiri, BCL2 interacting protein	8739	NM_003806	Hs.26605	0.0002	0.0207	3.1905
ENSG00000187984	ANKRD19P	ankyrin repeat domain 19, pseudogene	138649	NM_001010925	Hs.643597	0.0002	0.0236	3.1841
ENSG00000163637	PRICKLE2	prickle planar cell polarity protein 2	166336	NM_198859	Hs.148105	0.0004	0.0362	3.1771
ENSG00000228013	IL6R-AS1	IL6R antisense RNA 1	101928101	NR_147855	Hs.617089	< 1e-4	0.0099	3.1758
ENSG00000163491	NEK10	NIMA related kinase 10	152110	NM_001031741	Hs.506115	0.0006	0.0463	3.1751
ENSG00000108947	EFNB3	ephrin B3	1949	NM_001406	Hs.26988	< 1e-4	0.0112	3.1599
ENSG00000126603	GLIS2	GLIS family zinc finger 2	84662	NM_001318918	Hs.592087	0.0001	0.0168	3.1554
ENSG00000166183	ASPG	asparaginase	374569	NM_001080464	Hs.146239	< 1e-4	0.0098	3.1399
ENSG00000197047						< 1e-4	0.0087	3.1259
ENSG00000148344	PTGES	prostaglandin E synthase	9536	NM_004878	Hs.146688	0.0003	0.0307	3.1158
ENSG00000230537	LOC100507103	uncharacterized LOC100507103	100507103	XR_001746830		< 1e-4	0.0015	3.114
ENSG00000129596	CDO1	cysteine dioxygenase type 1	1036	NM_001323565	Hs.442378	0.0001	0.0195	3.1027
ENSG00000211519						0.0006	0.0451	3.0793
ENSG00000143036	SLC44A3	solute carrier family 44 member 3	126969	NM_001114106	Hs.483423	0.0005	0.0397	3.0647
ENSG00000144935	TRPC1	transient receptor potential cation channel subfamily C member 1	7220	NM_001251845	Hs.250687	< 1e-4	0.013	3.0645
ENSG00000179431	FJX1	four-jointed box kinase 1	24147	NM_014344	Hs.39384	0.0005	0.0426	3.0614
ENSG00000227591	HSD11B1-AS1	HSD11B1 antisense RNA 1	101930114	NR_134509	Hs.663934	0.0002	0.0217	3.0611
ENSG00000165091	TMC1	transmembrane channel like 1	117531	NM_138691	Hs.670211	< 1e-4	0.0023	3.0491
ENSG00000267034						0.0003	0.0307	3.0467
ENSG00000185203						< 1e-4	0.0096	3.0422
ENSG00000234084						< 1e-4	0.0148	3.026
ENSG00000156414	TDRD9	tudor domain containing 9	122402	NM_153046	Hs.21454	< 1e-4	0.0118	2.9729
ENSG00000259617						0.0005	0.0396	2.951
ENSG00000258518						0.0006	0.0463	2.9431
ENSG00000187513	GJA4	gap junction protein alpha 4	2701	NM_002060	Hs.296310	0.0003	0.028	2.9242
ENSG00000260455	NBAT1	neuroblastoma associated transcript 1	729177	NR_034143	Hs.730673	0.0002	0.0252	2.8819
ENSG00000202515	VTRNA1-3	vault RNA 1-3	56662	NR_026705		0.0002	0.0219	2.8717
ENSG00000044524	EPHA3	EPH receptor A3	2042	NM_005233	Hs.123642	0.0005	0.0396	2.8682
ENSG00000156113	KCNMA1	potassium calcium-activated channel subfamily M alpha 1	3778	NM_001014797	Hs.144795	0.0005	0.0417	2.8646
ENSG00000182747	SLC35D3	solute carrier family 35 member D3	340146	NM_001008783	Hs.369703	< 1e-4	0.0106	2.8635
ENSG00000205212	CCDC144NL	coiled-coil domain containing 144 family, N-terminal like	339184	NM_001004306	Hs.674830	0.0004	0.0374	2.859
ENSG00000160886	LY6K	lymphocyte antigen 6 family member K	54742	NM_001160354	Hs.69517	0.0004	0.0393	2.8443
ENSG00000235890	TSPEAR-AS1	TSPEAR antisense RNA 1	54082	NR_103707	Hs.570444	0.0002	0.0261	2.8412
ENSG00000181577	C6orf223	chromosome 6 open reading frame 223	221416	NM_001171992	Hs.531926	0.0005	0.0438	2.8374
ENSG00000167100	SAMD14	sterile alpha motif domain containing 14	201191	NM_001257359	Hs.567769	0.0001	0.0186	2.8176
ENSG00000232998	VPS13A-AS1	VPS13A antisense RNA 1	100286938	NR_026668	Hs.662256	0.0005	0.0442	2.8139
ENSG00000160654	CD3G	CD3g molecule	917	NM_000073	Hs.2259	< 1e-4	0.0058	2.8112
ENSG00000091656	ZFHX4	zinc finger homeobox 4	79776	NM_024721	Hs.458973	0.0005	0.04	2.8049
ENSG00000249242	TMEM150C	transmembrane protein 150C	441027	NM_001080506	Hs.507676	0.0002	0.0214	2.7683
ENSG00000167286	CD3D	CD3d molecule	915	NM_000732	Hs.504048	< 1e-4	0.0016	2.7665
ENSG00000056661						0.0001	0.0193	2.76
ENSG00000127329	PTPRB	protein tyrosine phosphatase, receptor type B	5787	NM_001109754	Hs.201030	0.0002	0.0218	2.7586
ENSG00000163536	SERPINI1	serpin family I member 1	5274	NM_001122752	Hs.478153	< 1e-4	0.0007	2.7501
ENSG00000130513	GDF15	growth differentiation factor 15	9518	NM_004864	Hs.616962	0.0005	0.0396	2.7353
ENSG00000167771	RCOR2	REST corepressor 2	283248	NM_001363648	Hs.98788	0.0004	0.0365	2.7162
ENSG00000214756	CSKMT	citrate synthase lysine methyltransferase	751071	NM_001043229	Hs.640726	< 1e-4	< 1e-4	2.7129
ENSG00000226252						0.0004	0.0348	2.6842
ENSG00000010319	SEMA3G	semaphorin 3G	56920	NM_020163	Hs.59729	0.0001	0.018	2.6782
ENSG00000163380	LMOD3	leiomodin 3	56203	NM_001304418	Hs.350621	0.0002	0.0251	2.6719
ENSG00000235297						< 1e-4	0.001	2.6534
ENSG00000188266	HYKK	hydroxylysine kinase	123688	NM_001013619	Hs.307962	< 1e-4	0.0099	2.6518
ENSG00000166831	RBPMS2	RNA binding protein, mRNA processing factor 2	348093	NM_194272	Hs.436518	0.0005	0.0426	2.6495
ENSG00000167644	C19orf33	chromosome 19 open reading frame 33	64073	NM_001317801	Hs.631544	< 1e-4	0.0052	2.6185
ENSG00000187699	C2orf88	chromosome 2 open reading frame 88	84281	NM_001042519	Hs.389311	< 1e-4	0.0122	2.613
ENSG00000175984	DENND2C	DENN domain containing 2C	163259	NM_001256404	Hs.654928	0.0002	0.0241	2.6064
ENSG00000240457						0.0003	0.0335	2.5935
ENSG00000124466	LYPD3	LY6/PLAUR domain containing 3	27076	NM_014400	Hs.631594	< 1e-4	0.0071	2.5933
ENSG00000102109	PCSK1N	proprotein convertase subtilisin/kexin type 1 inhibitor	27344	NM_013271	Hs.522640	0.0002	0.0228	2.5559
ENSG00000260021						0.0001	0.0174	2.5524
ENSG00000134202	GSTM3	glutathione S-transferase mu 3	2947	NM_000849	Hs.2006	< 1e-4	0.0044	2.5392
ENSG00000261168						0.0001	0.0156	2.536
ENSG00000117461	PIK3R3	phosphoinositide-3-kinase regulatory subunit 3	8503	NM_001114172	Hs.655387	< 1e-4	0.0016	2.5202
ENSG00000119865	CNRIP1	cannabinoid receptor interacting protein 1	25927	NM_001111101	Hs.212885	0.0003	0.0336	2.4932
ENSG00000088053	GP6	glycoprotein VI platelet	51206	NM_001083899	Hs.661752	0.0005	0.0404	2.4322
ENSG00000104728	ARHGEF10	Rho guanine nucleotide exchange factor 10	9639	NM_001308152	Hs.98594	< 1e-4	0.0083	2.4275
ENSG00000234465	PINLYP	phospholipase A2 inhibitor and LY6/PLAUR domain containing	390940	NM_001193621	Hs.22049	0.0001	0.0188	2.4044
ENSG00000119508	NR4A3	nuclear receptor subfamily 4 group A member 3	8013	NM_006981	Hs.279522	< 1e-4	0.0085	2.4004
ENSG00000214435	AS3MT	arsenite methyltransferase	57412	NM_020682	Hs.720370	< 1e-4	0.0017	2.3964
ENSG00000144488	ESPNL	espin like	339768	NM_001308370	Hs.127724	0.0002	0.0215	2.3879
ENSG00000181804	SLC9A9	solute carrier family 9 member A9	285195	NM_173653	Hs.302257	< 1e-4	0.01	2.3561
ENSG00000213658	LAT	linker for activation of T cells	27040	NM_001014987	Hs.632179	< 1e-4	0.0002	2.2977
ENSG00000240758						< 1e-4	0.0116	2.2494
ENSG00000199990	VTRNA1-1	vault RNA 1-1	56664	NR_026703		< 1e-4	0.0104	2.2244
ENSG00000104951	IL4I1	interleukin 4 induced 1	259307	NM_001258017	Hs.574492	< 1e-4	0.0054	2.219
ENSG00000237729						< 1e-4	0.0096	2.2051
ENSG00000203618	GP1BB	glycoprotein Ib platelet subunit beta	2812	NM_000407	Hs.283743	< 1e-4	0.0052	2.2001
ENSG00000123610	TNFAIP6	TNF alpha induced protein 6	7130	NM_007115	Hs.437322	< 1e-4	0.0099	2.1905
ENSG00000136383	ALPK3	alpha kinase 3	57538	NM_020778	Hs.459183	< 1e-4	0.0107	2.1351
ENSG00000252835	SCARNA21	small Cajal body-specific RNA 21	677763	NR_003000		< 1e-4	0.0043	2.1039
ENSG00000212464	SNORA12	small nucleolar RNA, H/ACA box 12	677800	NR_002954	Hs.662165	< 1e-4	0.0083	2.0888
ENSG00000064886	CHI3L2	chitinase 3 like 2	1117	NM_001025197	Hs.514840	0.0002	0.0232	2.0803
ENSG00000151729	SLC25A4	solute carrier family 25 member 4	291	NM_001151	Hs.246506	0.0003	0.0282	2.0461
ENSG00000231028	LINC00271	long intergenic non-protein coding RNA 271	100131814	NR_026805	Hs.734007	0.0004	0.0393	2.0366
ENSG00000187134	AKR1C1	aldo-keto reductase family 1 member C1	1645	NM_001353	Hs.460260	0.0002	0.0196	1.9806
ENSG00000164972	C9orf24	chromosome 9 open reading frame 24	84688	NM_001252195	Hs.50334	0.0006	0.0483	1.9609
ENSG00000240950						0.0004	0.0396	1.9374
ENSG00000140416	TPM1	tropomyosin 1	7168	NM_000366	Hs.133892	0.0002	0.0219	1.8743
ENSG00000212864	RNF208	ring finger protein 208	727800	NM_031297	Hs.512767	< 1e-4	0.0043	1.8602
ENSG00000049249	TNFRSF9	TNF receptor superfamily member 9	3604	NM_001561	Hs.86447	0.0003	0.0307	1.8416
ENSG00000183828	NUDT14	nudix hydrolase 14	256281	NM_001318380	Hs.526432	0.0002	0.0239	1.8022
ENSG00000184702	2020-09-05	septin 5	5413	NM_001009939	Hs.728762	0.0001	0.0153	1.7834
ENSG00000207601						< 1e-4	0.0121	1.7681
ENSG00000221676	RNU6ATAC	RNA, U6atac small nuclear (U12-dependent splicing)	100151684	NR_023344	Hs.545589	0.0005	0.0404	1.7347
ENSG00000215548						0.0005	0.0435	1.7151
ENSG00000197238	HIST1H4J	histone cluster 1 H4 family member j	8363	NM_021968	Hs.278483	0.0004	0.0366	1.7129
ENSG00000186352	ANKRD37	ankyrin repeat domain 37	353322	NM_181726	Hs.508154	< 1e-4	0.0085	1.6901
ENSG00000185022	MAFF	MAF bZIP transcription factor F	23764	NM_001161572	Hs.517617	0.0004	0.0362	1.6861
ENSG00000229806						0.0002	0.0234	1.6725
ENSG00000237181						0.0003	0.0332	1.6182
ENSG00000207088	SNORA7B	small nucleolar RNA, H/ACA box 7B	677797	NR_002992	Hs.711399	0.0003	0.0316	1.6087
ENSG00000206597	SNORA57	small nucleolar RNA, H/ACA box 57	692158	NR_004390	Hs.687390	0.0001	0.0159	1.5699
ENSG00000172638	EFEMP2	EGF containing fibulin extracellular matrix protein 2	30008	NM_016938	Hs.731454	0.0005	0.0397	1.5451
ENSG00000212443	SNORA53	small nucleolar RNA, H/ACA box 53	677832	NR_003015	Hs.693250	0.0003	0.0285	1.5382
ENSG00000170906	NDUFA3	NADH:ubiquinone oxidoreductase subunit A3	4696	NM_004542	Hs.198269	< 1e-4	0.0098	1.525
ENSG00000227097						0.0004	0.0366	1.5064
ENSG00000124693						0.0004	0.0396	1.4842
ENSG00000111674	ENO2	enolase 2	2026	NM_001975	Hs.511915	< 1e-4	0.0044	1.4735
ENSG00000226179						0.0005	0.0423	1.4728
ENSG00000232671	ZNF687-AS1	ZNF687 antisense RNA 1	100507670	NR_135595	Hs.225083	0.0004	0.0364	1.4661
ENSG00000266402	SNHG25	small nucleolar RNA host gene 25	105376843	NR_132278	Hs.405444	0.0004	0.0366	1.4536
ENSG00000213315						0.0002	0.0246	1.437
ENSG00000238881						< 1e-4	0.0082	1.4296
ENSG00000207304	SNORA8	small nucleolar RNA, H/ACA box 8	654320	NR_002920	Hs.741060	< 1e-4	0.0023	1.3857
ENSG00000207445	SNORD15B	small nucleolar RNA, C/D box 15B	114599	NR_000025	Hs.689080	0.0001	0.0186	1.3691
ENSG00000260257						0.0002	0.0234	1.3654
ENSG00000235823	OLMALINC	oligodendrocyte maturation-associated long intergenic non-coding RNA	90271	NR_026762	Hs.628088	0.0003	0.0276	1.3637
ENSG00000134825	TMEM258	transmembrane protein 258	746	NM_014206	Hs.437779	0.0003	0.0334	1.3394
ENSG00000143434	SEMA6C	semaphorin 6C	10500	NM_001178061	Hs.516316	0.0006	0.0443	1.3264
ENSG00000256428						0.0004	0.0396	1.3109
ENSG00000214530	STARD10	StAR related lipid transfer domain containing 10	10809	NM_006645	Hs.188606	0.0003	0.0328	1.194
ENSG00000233762						0.0006	0.0447	1.1567
ENSG00000203760	CENPW	centromere protein W	387103	NM_001012507	Hs.486401	0.0004	0.0362	1.1481
ENSG00000115268	RPS15	ribosomal protein S15	6209	NM_001018	Hs.406683	0.0004	0.0393	1.1392
ENSG00000186010	NDUFA13	NADH:ubiquinone oxidoreductase subunit A13	51079	NM_015965	Hs.534453	0.0001	0.0193	1.1314
ENSG00000258674						0.0002	0.0215	1.1302
ENSG00000138756	BMP2K	BMP2 inducible kinase	55589	NM_017593	Hs.146551	0.0006	0.0487	1.1252
ENSG00000205871						0.0004	0.0393	1.1178
ENSG00000177943	MAMDC4	MAM domain containing 4	158056	NM_206920	Hs.376780	0.0005	0.0399	1.1049
ENSG00000103363	ELOB	elongin B	6923	NM_007108	Hs.172772	0.0006	0.0456	1.1028
ENSG00000250067	YJEFN3	YjeF N-terminal domain containing 3	374887	NM_001190328	Hs.729508	0.0002	0.0215	1.0585
ENSG00000106246	PTCD1	pentatricopeptide repeat domain 1	26024	NM_015545	Hs.632313	0.0006	0.0479	0.9856
ENSG00000125743	SNRPD2	small nuclear ribonucleoprotein D2 polypeptide	6633	NM_004597	Hs.515472	0.0005	0.0442	0.9852
ENSG00000168734	PKIG	cAMP-dependent protein kinase inhibitor gamma	11142	NM_001281444	Hs.472831	0.0004	0.0351	0.9448
ENSG00000111678	C12orf57	chromosome 12 open reading frame 57	113246	NM_001301834	Hs.405913	0.0004	0.0357	0.9308
ENSG00000184983	NDUFA6	NADH:ubiquinone oxidoreductase subunit A6	4700	NM_002490	Hs.274416	0.0005	0.0417	0.9218
ENSG00000130332	LSM7	LSM7 homolog, U6 small nuclear RNA and mRNA degradation associated	51690	NM_016199	Hs.512610	0.0006	0.0481	0.8961
ENSG00000155329	ZCCHC10	zinc finger CCHC-type containing 10	54819	NM_001300816	Hs.29700	0.0005	0.0426	0.8696
ENSG00000177954	RPS27	ribosomal protein S27	6232	NM_001030	Hs.546291	0.0005	0.0426	0.8532
ENSG00000198242	RPL23A	ribosomal protein L23a	6147	NM_000984	Hs.419463	0.0006	0.0479	0.7635
ENSG00000104529	EEF1D	eukaryotic translation elongation factor 1 delta	1936	NM_001130053	Hs.333388	0.0006	0.0466	0.7539
ENSG00000158552	ZFAND2B	zinc finger AN1-type containing 2B	130617	NM_001270998	Hs.534540	0.0002	0.0199	0.7038
ENSG00000205323	SARNP	SAP domain containing ribonucleoprotein	84324	NM_033082	Hs.505676	0.0001	0.0186	0.6431
ENSG00000198373	WWP2	WW domain containing E3 ubiquitin protein ligase 2	11060	NM_001270453	Hs.408458	0.0002	0.021	-0.5545
ENSG00000182606	TRAK1	trafficking kinesin protein 1	22906	NM_001042646	Hs.535711	0.0005	0.0404	-0.5607
ENSG00000149091	DGKZ	diacylglycerol kinase zeta	8525	NM_001105540	Hs.502461	0.0004	0.036	-0.5826
ENSG00000166716	ZNF592	zinc finger protein 592	9640	NM_014630	Hs.79347	0.0006	0.0492	-0.629
ENSG00000214717	ZBED1	zinc finger BED-type containing 1	9189	NM_001171135	Hs.131452	0.0002	0.0266	-0.6553
ENSG00000165025	SYK	spleen associated tyrosine kinase	6850	NM_001135052	Hs.371720	0.0004	0.0366	-0.6596
ENSG00000143772	ITPKB	inositol-trisphosphate 3-kinase B	3707	NM_002221	Hs.528087	0.0003	0.0322	-0.7341
ENSG00000070614	NDST1	N-deacetylase and N-sulfotransferase 1	3340	NM_001301063	Hs.222055	0.0003	0.0335	-0.8032
ENSG00000168286	THAP11	THAP domain containing 11	57215	NM_020457	Hs.632200	0.0003	0.0288	-0.8049
ENSG00000248421						< 1e-4	0.0112	-0.8232
ENSG00000186174	BCL9L	B cell CLL/lymphoma 9 like	283149	NM_182557	Hs.414740	0.0003	0.0334	-0.9617
ENSG00000158156	XKR8	XK related 8	55113	NM_018053	Hs.55024	0.0003	0.034	-1.0833
ENSG00000149573	MPZL2	myelin protein zero like 2	10205	NM_005797	Hs.116651	0.0006	0.0491	-2.6638
ENSG00000182771	GRID1	glutamate ionotropic receptor delta type subunit 1	2894	NM_017551	Hs.530653	0.0004	0.0387	-2.684
ENSG00000162896	PIGR	polymeric immunoglobulin receptor	5284	NM_002644	Hs.497589	0.0005	0.0396	-2.8491
ENSG00000134873	CLDN10	claudin 10	9071	NM_001160100	Hs.534377	0.0005	0.044	-4.2086
ENSG00000168903	BTNL3	butyrophilin like 3	10917	NM_006707	Hs.225949	0.0001	0.0179	-4.769
ENSG00000267330						0.0002	0.0241	-4.9468
ENSG00000189229						0.0003	0.0334	-5.1227

## Sheet: S7
Supplemental Table S7. Genes that are commonly upregulated in both pY-STAT3 Low groups v pY-STAT3 High groups
		G-CSF-induced pY-STAT3 comparison			CM-induced pY-STAT3 comparison
Gene Symbol		FDR	log2FC(STAT3_Low/STAT3_High)		FDR	log2FC(STAT3_Low/STAT3_High)
ADIRF		< 1e-4	6.5744		< 1e-4	5.9897
AMPH		0.0017	6.2041		0.0059	5.2774
ANKRD37		0.015	1.7141		0.0023	1.8159
ANOS1		0.0014	5.2994		0.0043	5.1466
B3GALT1		0.011	3.3337		0.028	3.3262
BCYRN1		< 1e-4	4.3908		< 1e-4	4.3853
BHLHE22		0.0008	6.6619		0.0085	5.5529
CAVIN3		0.0032	4.688		0.027	4.1479
CCDC173		0.0093	2.4402		0.0294	1.7787
CCL20		< 1e-4	6.9573		< 1e-4	6.3836
CCL22		0.0188	3.038		0.0291	3.0592
CCR7		< 1e-4	2.8633		0.0069	2.2565
CD80		0.0004	2.8052		0.0397	1.995
CDC42BPA		0.0055	4.422		0.0006	3.7621
CDO1		0.0004	3.7092		0.0049	3.2727
CENPW		0.0008	1.53		0.0316	1.0592
CSF2		< 1e-4	5.2173		0.0004	4.8279
CSF3		< 1e-4	8.3887		< 1e-4	7.8638
CSKMT		0.0002	2.6544		< 1e-4	2.7212
DDIT4		0.0416	1.3689		0.0316	1.3118
DKK1		0.0222	4.7557		0.0013	4.3437
DNAAF1		< 1e-4	7.4279		< 1e-4	6.796
EDN1		0.0272	2.3032		0.0404	2.0836
ELOB		0.0089	1.3216		0.0109	1.1885
EML2-AS1		0.018	1.9018		0.0066	1.9778
ESRRG		0.0002	7.4727		0.0008	6.3846
FAM177B		0.0125	2.1168		0.0116	1.9842
FEZ1		< 1e-4	4.9367		0.0083	3.9161
FREM1		< 1e-4	9.4837		< 1e-4	8.266
GCHFR		0.0044	1.8579		0.0294	1.5549
HEPACAM2		0.0018	5.7441		0.0323	4.667
HILPDA		< 1e-4	3.8202		< 1e-4	3.3193
HMGA2		< 1e-4	8.5692		0.0001	7.509
HPSE2		0.0301	7.8146		< 1e-4	8.5754
HSD11B1-AS1		< 1e-4	3.9508		0.0083	3.1905
IL23A		< 1e-4	5.2571		< 1e-4	4.8305
IL4I1		< 1e-4	3.1947		0.0001	2.4834
IL6		< 1e-4	4.8538		0.0011	4.1393
IL6R-AS1		< 1e-4	4.2896		0.0011	3.4554
KCNT2		0.0046	6.7296		0.0259	5.6146
LCA5		0.0153	3.1305		0.0088	2.5086
LGALS1		0.0118	2.0993		0.0232	1.9564
LIN28B		< 1e-4	8.778		0.0019	8.1036
LY6K		0.0397	2.9021		0.0291	2.9798
LYPD3		< 1e-4	3.4425		0.0002	2.9239
MPIG6B		0.01	2.9778		0.0064	2.5333
MSX1		< 1e-4	4.5025		< 1e-4	3.9379
NDUFA13		0.0184	1.1661		0.0294	1.028
NDUFA3		0.0133	1.5326		0.036	1.3075
NDUFA6		0.0154	1.0439		0.0487	0.8535
NKAIN2		0.0092	3.5903		0.0448	2.8811
NUP62CL		0.0496	4.1061		0.0289	3.1356
ODF3L1		0.0117	3.2974		0.0277	3.1708
OLFM3		0.0006	9.3603		0.0004	7.8837
OSBPL6		0.0012	5.3013		0.0442	4.2418
PAPPA		0.0007	6.7525		0.0033	5.7901
PDE10A		0.0165	4.2836		0.042	3.9693
PDLIM5		0.011	1.1005		0.0183	0.9643
PI3		0.0246	2.8715		0.0499	2.6077
PLAG1		0.0004	3.321		0.0033	2.4467
PLOD2		0.0107	5.1493		0.0277	4.2324
PNMA5		0.0004	4.196		0.0086	3.6158
PPP1R17		< 1e-4	6.1809		0.0043	5.0882
PPP1R27		0.0001	4.9516		0.0077	4.3288
PTGES		< 1e-4	4.6081		0.0062	3.4467
RASIP1		0.036	2.4022		0.0002	3.2872
RHAG		0.0262	3.3644		0.0442	2.7822
RNF182		0.0028	5.6781		0.0258	4.6952
SBSPON		0.014	3.2362		0.0325	2.8656
SCARNA22		0.016	2.2523		0.0413	1.865
SEMA3C		0.0018	5.8603		0.028	4.3924
SERPINB2		< 1e-4	3.714		0.0097	2.7388
SLC38A4		0.0184	3.6178		0.0043	3.6818
SLC9A2		0.0347	3.9726		0.0322	3.3275
SNHG25		0.0301	1.5205		0.0322	1.4285
SOD2		0.0026	1.7625		0.0124	1.4462
ST6GALNAC5		0.0031	4.9639		< 1e-4	4.651
STARD10		0.0093	1.3999		0.0044	1.3516
TEX15		0.0032	6.4781		0.0059	3.7189
TFPI2		0.0008	4.9266		0.0059	4.3875
TNFAIP6		< 1e-4	2.8495		0.0011	2.3017
TNFRSF9		0.0005	2.4794		0.0158	1.8904
TRPC6		0.0156	7.4776		< 1e-4	6.0442
TRPM8		0.0035	4.6356		0.0079	4.424
VTRNA1-3		0.0019	3.4363		0.0011	3.4755
YJEFN3		0.0236	1.0885		0.0316	0.9716
ZNF687-AS1		0.0026	1.8023		0.017	1.5161

## Sheet: S8
Supplemental Table S8. Genes that are commonly upregulated in both CM-stimulated Low groups v Mid/High groups
		CM-induced pY-STAT3 comparison			CM-induced pY-STAT5 comparison
Gene Symbol		FDR	log2FC(STAT3_Low/STAT3_High)		FDR	log2FC(STAT5_Low/STAT5_Mid)
AASS		0.0097	3.2617		< 1e-4	4.5809
ACE2		< 1e-4	5.3483		0.0002	5.3524
ADIRF		< 1e-4	5.9897		0.001	5.6125
ANGPT2		0.034	3.1571		0.0304	3.1918
ANKRD37		0.0023	1.8159		0.0085	1.6901
ANOS1		0.0043	5.1466		< 1e-4	5.916
AS3MT		0.0068	2.1904		0.0017	2.3964
ASPG		0.0029	3.1292		0.0098	3.1399
B3GAT2		< 1e-4	9.2		< 1e-4	8.6929
BCYRN1		< 1e-4	4.3853		0.0023	3.6507
BICC1		0.0294	3.5967		0.0003	4.1724
BMP2K		0.0363	1.0734		0.0487	1.1252
CACNB2		0.0019	5.1496		0.0039	5.0048
CADPS2		< 1e-4	4.0417		< 1e-4	4.1133
CALD1		0.0007	3.6524		0.0016	3.7281
CAPSL		0.0001	4.3392		< 1e-4	4.9946
CAVIN3		0.027	4.1479		0.0004	4.5154
CCL20		< 1e-4	6.3836		< 1e-4	6.2951
CD3D		0.0002	2.828		0.0016	2.7665
CD3G		0.0001	3.0091		0.0058	2.8112
CDC42BPA		0.0006	3.7621		0.0085	3.4334
CDH13		0.0045	3.8675		0.0047	3.6452
CDO1		0.0049	3.2727		0.0195	3.1027
CENPW		0.0316	1.0592		0.0362	1.1481
CHI3L2		0.006	2.2318		0.0232	2.0803
CNRIP1		0.0144	2.3234		0.0336	2.4932
COL6A5		< 1e-4	6.7874		< 1e-4	6.8064
COL6A6		< 1e-4	8.1658		< 1e-4	8.514
CPZ		0.017	3.3277		0.0094	3.3191
CSF2		0.0004	4.8279		0.0068	3.9251
CSF3		< 1e-4	7.8638		0.0003	7.3808
CSKMT		< 1e-4	2.7212		< 1e-4	2.7129
CXXC4		< 1e-4	5.2804		< 1e-4	5.119
DENND2C		0.0068	2.7436		0.0241	2.6064
DKK1		0.0013	4.3437		< 1e-4	5.9058
DLX1		0.0068	3.7063		0.0218	3.476
DLX2		0.0004	3.2826		0.0016	3.2941
DLX3		< 1e-4	6.8869		< 1e-4	6.8741
DNAAF1		< 1e-4	6.796		< 1e-4	6.5581
DNAH2		0.0042	5.4532		< 1e-4	6.252
DNM3		< 1e-4	3.4721		< 1e-4	3.708
DOK5		< 1e-4	6.8036		0.0019	6.3857
DOK6		< 1e-4	7.1478		< 1e-4	7.0577
DUXAP8		0.0424	3.248		0.0122	3.6764
EEF1D		0.0281	0.7612		0.0466	0.7539
ELOB		0.0109	1.1885		0.0456	1.1028
ENO2		0.0311	1.1724		0.0044	1.4735
ESRRG		0.0008	6.3846		0.0417	6.4541
FRAS1		< 1e-4	6.0955		< 1e-4	6.1317
GABRB2		0.0202	3.2717		0.0241	3.339
GABRE		< 1e-4	7.8909		< 1e-4	7.713
GJA4		0.017	2.8796		0.028	2.9242
GLIS2		0.0036	3.2739		0.0168	3.1554
GP1BB		0.001	2.217		0.0052	2.2001
GPR37		< 1e-4	4.3446		0.0023	3.8153
GPR78		0.0171	3.2881		0.0099	3.2491
GREB1		0.0015	4.8099		0.0006	4.8171
HCN4		0.0001	4.1791		0.0046	3.7427
HILPDA		< 1e-4	3.3193		0.0011	3.2191
HLTF-AS1		0.0116	3.2151		0.0007	4.1736
HPSE2		< 1e-4	8.5754		< 1e-4	8.5329
HRK		0.0077	3.4398		0.0207	3.1905
HSD11B1-AS1		0.0083	3.1905		0.0217	3.0611
IGF2BP1		0.0013	6.9459		0.0087	6.3207
IL1A		< 1e-4	4.6095		0.0005	4.2409
IL23A		< 1e-4	4.8305		0.0001	4.5209
IL4I1		0.0001	2.4834		0.0054	2.219
IL6		0.0011	4.1393		0.0109	3.9563
IL6R-AS1		0.0011	3.4554		0.0099	3.1758
IL9R		0.0022	3.2768		0.0099	3.2245
ITGA2B		< 1e-4	3.5245		0.0002	3.5838
KCNK9		< 1e-4	8.0369		< 1e-4	8.1116
KCNMA1		0.0277	2.8657		0.0417	2.8646
LAT		< 1e-4	2.2632		0.0002	2.2977
LMOD3		0.0247	2.7696		0.0251	2.6719
LMX1B		0.0116	4.3817		0.0195	4.3356
LPIN3		0.0128	4.1415		0.0004	4.4946
LY6K		0.0291	2.9798		0.0393	2.8443
LYPD3		0.0002	2.9239		0.0071	2.5933
MAFF		0.0023	1.9177		0.0362	1.6861
MGAT5B		< 1e-4	4.7227		0.0007	4.2106
MID1		< 1e-4	5.057		< 1e-4	5.1216
MYO3B		< 1e-4	4.3253		0.0009	4.309
NCKAP1		0.0004	3.3784		0.0122	3.2748
NDUFA13		0.0294	1.028		0.0193	1.1314
NDUFA3		0.036	1.3075		0.0098	1.525
NDUFA6		0.0487	0.8535		0.0417	0.9218
NECTIN3		0.0015	3.502		0.0039	3.2659
NEO1		0.0001	3.8511		0.0007	3.9661
NKAIN3		0.001	3.8578		< 1e-4	4.7711
NNAT		< 1e-4	8.0217		0.0003	7.4953
NR4A3		0.0037	2.4576		0.0085	2.4004
PBX1		< 1e-4	5.5258		< 1e-4	5.6439
PCDH10		0.0172	4.773		0.0495	4.5144
PCDH20		< 1e-4	6.9157		< 1e-4	6.8946
PDE3A		< 1e-4	4.1785		0.0008	4.1908
PDE5A		0.0001	5.1692		0.0003	5.1715
PIK3R3		0.0289	2.004		0.0016	2.5202
PLCE1		< 1e-4	5.6593		0.0001	5.3341
PNMA5		0.0086	3.6158		0.0251	3.513
PPP1R17		0.0043	5.0882		0.0484	4.3184
PPP1R27		0.0077	4.3288		0.0023	4.3348
PRICKLE2		0.0188	3.3131		0.0362	3.1771
PROS1		0.0004	3.7955		0.004	3.6819
PRRT2		0.0001	3.5768		0.0005	3.432
PTGES		0.0062	3.4467		0.0307	3.1158
PTPRB		0.0188	2.543		0.0218	2.7586
PXDNL		0.0001	3.4263		0.0021	3.2287
RAI2		< 1e-4	6.6129		< 1e-4	6.449
RANBP3L		< 1e-4	6.7871		0.0005	5.1993
RBPMS2		0.0182	2.6773		0.0426	2.6495
RCOR2		0.0394	2.6865		0.0365	2.7162
RGS16		0.0039	3.7854		0.0193	3.4856
RNF208		0.0445	1.4495		0.0043	1.8602
ROBO2		< 1e-4	7.5565		< 1e-4	7.2576
RYR3		0.0077	3.3637		0.0039	3.8736
SAMD14		0.0042	3.0487		0.0186	2.8176
SARNP		0.0401	0.5671		0.0186	0.6431
SEPT5		0.0038	1.8086		0.0153	1.7834
SERPINI1		0.0008	2.3496		0.0007	2.7501
SLC35D3		0.0079	2.9911		0.0106	2.8635
SLC44A3		0.0277	2.9718		0.0397	3.0647
SLC9A9		0.0001	2.6416		0.01	2.3561
SMIM2		0.0002	3.6599		0.0008	3.7883
SNHG25		0.0322	1.4285		0.0366	1.4536
SNORA12		0.0122	1.8346		0.0083	2.0888
SNORA57		0.0049	1.6312		0.0159	1.5699
SOX11		< 1e-4	7.1391		< 1e-4	6.9922
SP7		0.0004	4.5255		0.0094	4.0773
SPX		< 1e-4	5.5081		< 1e-4	5.3985
ST6GALNAC5		< 1e-4	4.651		0.0039	4.1388
STAC		0.0023	4.131		0.0241	3.7524
STARD10		0.0044	1.3516		0.0328	1.194
TAC4		0.0015	4.7976		0.0023	4.7513
TBX2		0.0007	4.1057		0.0123	3.3466
TDRD9		0.0027	2.985		0.0118	2.9729
TEAD2		< 1e-4	5.5943		0.0004	5.2411
TEX15		0.0059	3.7189		0.013	3.7723
TIMP3		< 1e-4	3.4222		0.0009	3.2707
TMC5		< 1e-4	3.9766		< 1e-4	4.3263
TMEM132A		0.0002	5.6467		0.0058	4.9937
TNFAIP6		0.0011	2.3017		0.0099	2.1905
TNFRSF9		0.0158	1.8904		0.0307	1.8416
TPM1		0.0311	1.5543		0.0219	1.8743
TRPC1		0.0096	2.7929		0.013	3.0645
TRPC6		< 1e-4	6.0442		< 1e-4	5.7396
TSPAN11		0.0096	3.3389		0.0096	3.3874
YJEFN3		0.0316	0.9716		0.0215	1.0585
ZCCHC10		0.0238	0.9088		0.0426	0.8696
ZFHX4		0.0471	2.6511		0.04	2.8049
ZNF687-AS1		0.017	1.5161		0.0364	1.4661
BTNL3		0.0011	-6.4826		0.0179	-4.769
